# Supplementary material for: Zinc uptake system ZnuACB is essential for maintaining pathogenic phenotype of F4ac+ enterotoxigenic E. coli (ETEC) under a zinc restricted environment
Source: Vet Res. 2020 Oct 7;51:127. doi: 10.1186/s13567-020-00854-1 (PMC7539401; doi:10.1186/s13567-020-00854-1)
Supplement: Supplementary file 3 — Additional file 3. Differentially expressed genes (DEG) of ETEC C83902 under zinc restricted (Q88) conditions compared to zinc abundant (Z88) conditions. Locus: Genomic coordinates for easy browsing of the genes or transcripts, FPKM: Fragments Per Kilobase of exon model per Million mapped fragments, Q88_FPKM: The gene expression FPKM value of 30 μM TPEN condition, Z88_FPKM: The gene expression FPKM value of 1 mM Zn2+ condition, log2(Q88/Z88): log2(Q88-FPKM/Z88-FPKM), up-or-down: Whether the gene expression under the Q88 condition is up-regulated (up) or down-regulated (down) compared with Z88 condition, p-value: p value of difference test, q-value: p value corrected by Benjamini–Hochberg correction method, Description: Gene description information. [file 13567_2020_854_MOESM3_ESM.xls]

GeneID	GeneName	Locus	Z88_FPKM	Q88_FPKM	log2(Q88/Z88)	up-or-down	p_value	q_value	Description
gene3288	Y75_RS16445	NC_007779.1:3305825-3307715	327.918	1025.01	1.64423	up	5.00E-05	0.000301702	DEAD/DEAH box family ATP-dependent RNA helicase
gene694	asnB	NC_007779.1:697934-699599	223.601	1130.68	2.33819	up	5.00E-05	0.000301702	Y75_RS03475;asparagine synthetase B
gene116	aceF	NC_007779.1:125694-127587	972.074	2182.19	1.16664	up	0.0003	0.00153	Y75_RS00585;dihydrolipoyllysine-residue acetyltransferase component of pyruvate dehydrogenase complex
gene2114	Y75_RS10575	NC_007779.1:2086603-2087662	114.789	12.0994	-3.24598	down	0.00015	0.000818842	hypothetical protein
gene2881	Y75_RS14410	NC_007779.1:2887042-2890554	110.318	13.6781	-3.01172	down	5.00E-05	0.000301702	sulfite reductase subunit beta
gene3127	Y75_RS15640	NC_007779.1:3149473-3149899	181.501	1385.71	2.93258	up	5.00E-05	0.000301702	biopolymer transporter ExbD
gene1591	Y75_RS07960	NC_007779.1:1594378-1595779	41.9606	18.8338	-1.15571	down	0.00955	0.0292872	outer membrane autotransporter barrel domain-containing protein
gene4007	Y75_RS20040	NC_007779.1:4051234-4053472	355.717	1353.38	1.92777	up	5.00E-05	0.000301702	DUF2756 domain-containing protein
gene372	Y75_RS01865	NC_007779.1:381962-383159	31.4366	10.0091	-1.65114	down	0.0145	0.0415577	family 2 glycosyl transferase
gene4534	Y75_RS22675	NC_007779.1:4570645-4571926	40.7988	90.7896	1.154	up	0.00055	0.00261513	zinc-type alcohol dehydrogenase-like protein
gene2619	Y75_RS13100	NC_007779.1:2625350-2627594	20.165	6.14336	-1.71475	down	0.006	0.0200521	cyclic di-GMP phosphodiesterase YfgF
gene1761	Y75_RS08810	NC_007779.1:1753441-1755544	131.516	5.80215	-4.50251	down	5.00E-05	0.000301702	aldehyde ferredoxin oxidoreductase
gene3229	Y75_RS16150	NC_007779.1:3249679-3250666	95.7635	235.26	1.29671	up	5.00E-05	0.000301702	glutathione-dependent reductase
gene527	Y75_RS02640	NC_007779.1:543280-544516	69.4555	33.9009	-1.03477	down	0.00635	0.0208475	Zn-dependent hydrolase
gene4066	Y75_RS20335	NC_007779.1:4124502-4125339	44.0574	97.5256	1.1464	up	0.0057	0.0192919	DNA adenine methylase
gene977	Y75_RS04890	NC_007779.1:999637-1003299	14.6715	5.30472	-1.46766	down	0.01575	0.0445233	usher protein ElfC
gene2583	Y75_RS12920	NC_007779.1:2586250-2589364	100.08	24.6385	-2.02216	down	5.00E-05	0.000301702	AcrD family multidrug efflux RND transporter permease subunit
gene1065	Y75_RS05330	NC_007779.1:1085689-1086478	701.698	242.544	-1.53261	down	5.00E-05	0.000301702	phosphate starvation protein PhoH
gene2247	Y75_RS11240	NC_007779.1:2235177-2236062	107.545	600.807	2.48196	up	5.00E-05	0.000301702	cytidine deaminase
gene3832	Y75_RS19165	NC_007779.1:3859397-3863016	535.149	49.8747	-3.42356	down	5.00E-05	0.000301702	L-lactate permease
gene3667	Y75_RS18340	NC_007779.1:3695353-3696046	73.6029	191.2	1.37725	up	0.0012	0.00521916	transcriptional regulator
gene1746	Y75_RS08735	NC_007779.1:1739557-1741512	102.297	296.852	1.53698	up	5.00E-05	0.000301702	PurR family transcriptional regulator
gene903	Y75_RS04520	NC_007779.1:905014-907175	128.722	61.2828	-1.07071	down	0.0145	0.0415577	NAD(P)H-dependent oxidoreductase
gene28	Y75_RS00145	NC_007779.1:27292-28207	193.303	42.5732	-2.18284	down	5.00E-05	0.000301702	non-specific ribonucleoside hydrolase RihC
gene2835	Y75_RS14180	NC_007779.1:2841228-2843408	12.9087	87.0284	2.75315	up	0.0114	0.0340628	formate hydrogenlyase subunit 7
gene3823	Y75_RS19120	NC_007779.1:3853610-3855155	55.5134	391.325	2.81746	up	5.00E-05	0.000301702	2,3-bisphosphoglycerate-independent phosphoglycerate mutase
gene3395	Y75_RS16980	NC_007779.1:3414887-3417992	32.6709	12.5236	-1.38335	down	0.0001	0.000564947	multidrug efflux RND transporter permease subunit
gene2276	Y75_RS11385	NC_007779.1:2267196-2268629	48.4942	20.6453	-1.232	down	0.0111	0.0333807	sugar efflux transporter SetB
gene4184	Y75_RS20925	NC_007779.1:4219067-4220669	384.364	38.0668	-3.33587	down	5.00E-05	0.000301702	malate synthase A
gene1132	Y75_RS05665	NC_007779.1:1139954-1141598	29.3748	12.8691	-1.19067	down	0.0147	0.0420016	flagellar hook-associated protein 1
gene1302	Y75_RS06515	NC_007779.1:1297022-1299698	391.188	7419.95	4.24547	up	5.00E-05	0.000301702	bifunctional acetaldehyde-CoA/alcohol dehydrogenase
gene3493	Y75_RS17470	NC_007779.1:3519458-3520967	8573.65	489.849	-4.1295	down	5.00E-05	0.000301702	glycerol kinase
gene1501	Y75_RS07510	NC_007779.1:1495861-1496785	204.676	93.323	-1.13303	down	5.00E-05	0.000301702	transcriptional regulator
gene2220	Y75_RS11105	NC_007779.1:2203612-2207245	20.142	9.60678	-1.06808	down	0.0016	0.00666309	DUF4132 domain-containing protein
gene3791	Y75_RS18960	NC_007779.1:3822875-3823739	92.9187	259.048	1.47918	up	5.00E-05	0.000301702	hypothetical protein
gene125	Y75_RS00630	NC_007779.1:138834-141225	48.3751	115.027	1.24964	up	5.00E-05	0.000301702	quinoprotein glucose dehydrogenase
gene3764	Y75_RS18825	NC_007779.1:3789688-3791781	67.7703	19.1921	-1.82014	down	0.0014	0.00595	sensor protein UhpB
gene2001	Y75_RS10010	NC_007779.1:1987275-1988265	154.276	33.1111	-2.22012	down	5.00E-05	0.000301702	arabinose ABC transporter substrate-binding protein
gene838	Y75_RS04195	NC_007779.1:839670-841953	29.6414	12.4068	-1.25648	down	0.00145	0.00610673	catecholate siderophore receptor Fiu
gene2354	Y75_RS11775	NC_007779.1:2355685-2357044	2420.8	372.609	-2.69975	down	5.00E-05	0.000301702	glycerol-3-phosphate transporter
gene493	ushA	NC_007779.1:504137-505790	172.825	396.673	1.19864	up	5.00E-05	0.000301702	Y75_RS02470;bifunctional UDP-sugar hydrolase/5'-nucleotidase
gene2275	Y75_RS11380	NC_007779.1:2264760-2266829	48.506	122.832	1.34045	up	0.0007	0.00322937	multiphosphoryl transfer protein
gene1525	Y75_RS07630	NC_007779.1:1517291-1518716	142.236	19.4064	-2.87368	down	5.00E-05	0.000301702	gamma-aminobutyraldehyde dehydrogenase
gene4087	Y75_RS20440	NC_007779.1:4143538-4146405	37.5783	303.549	3.01396	up	5.00E-05	0.000301702	nitrite reductase large subunit
gene3078	Y75_RS15395	NC_007779.1:3098337-3099384	4398.97	265.404	-4.0509	down	5.00E-05	0.000301702	L-asparaginase
gene2898	Y75_RS14495	NC_007779.1:2906684-2908322	443.225	993.224	1.16408	up	5.00E-05	0.000301702	CTP synthetase
gene241	Y75_RS01210	NC_007779.1:254258-255716	265.889	1291.81	2.2805	up	5.00E-05	0.000301702	aminoacyl-histidine dipeptidase
gene4428	Y75_RS22145	NC_007779.1:4476139-4477075	57.5716	268.577	2.22191	up	5.00E-05	0.000301702	aspartate carbamoyltransferase catalytic subunit
gene931	Y75_RS04660	NC_007779.1:943835-944453	578.267	71.5079	-3.01556	down	5.00E-05	0.000301702	dimethyl sulfoxide reductase subunit B
gene3887	Y75_RS19440	NC_007779.1:3921370-3922081	603.515	1893.29	1.64944	up	5.00E-05	0.000301702	DUF3053 domain-containing protein
gene299	Y75_RS01500	NC_007779.1:303718-308556	35.0374	13.8058	-1.34362	down	0.0113	0.0338455	fimbria adhesin EcpD
gene2707	Y75_RS13540	NC_007779.1:2718608-2721269	210.533	103.214	-1.02841	down	5.00E-05	0.000301702	protein lysine acetyltransferase Pka
gene1297	Y75_RS06490	NC_007779.1:1293033-1293942	668.291	1469.5	1.13678	up	5.00E-05	0.000301702	UTP--glucose-1-phosphate uridylyltransferase
gene4144	Y75_RS20725	NC_007779.1:4192266-4192638	2326.07	4653.67	1.00047	up	0.0001	0.000564947	50S ribosomal protein L14
gene1042	Y75_RS05215	NC_007779.1:1062971-1064197	306.416	3144.12	3.3591	up	5.00E-05	0.000301702	curved DNA-binding protein
gene1162	Y75_RS05815	NC_007779.1:1170649-1170907	2200.44	452.04	-2.28327	down	0.0063	0.0207382	multiple stress resistance protein BhsA
gene1623	Y75_RS08120	NC_007779.1:1629230-1629977	472.986	1258.23	1.41153	up	5.00E-05	0.000301702	NAD(P)-dependent oxidoreductase
gene3480	Y75_RS17405	NC_007779.1:3506848-3508009	49.5009	263.774	2.41377	up	5.00E-05	0.000301702	cystathionine gamma-synthase
gene1011	Y75_RS05060	NC_007779.1:1032560-1035469	100.61	1876.04	4.22084	up	5.00E-05	0.000301702	hydrogenase-1 small chain
gene2000	araG	NC_007779.1:1985691-1987206	76.4311	25.2235	-1.59939	down	5.00E-05	0.000301702	Y75_RS10005;arabinose import ATP-binding protein AraG
gene203	Y75_RS01020	NC_007779.1:223768-225324	45.8975	21.2741	-1.10931	down	0.00255	0.0099306	-
gene1699	Y75_RS08500	NC_007779.1:1691565-1693074	581.992	1674.67	1.52481	up	5.00E-05	0.000301702	hypothetical protein
gene1702	Y75_RS08515	NC_007779.1:1694603-1697785	32.1698	9.35779	-1.78147	down	0.0019	0.0076888	beta-glucuronidase
gene875	Y75_RS04380	NC_007779.1:883213-883810	174.012	26.8288	-2.69733	down	0.0001	0.000564947	undecaprenyl-diphosphatase
gene3046	Y75_RS15235	NC_007779.1:3067602-3068463	354.083	1317.93	1.89611	up	5.00E-05	0.000301702	small-conductance mechanosensitive channel
gene4550	Y75_RS22755	NC_007779.1:4593808-4595959	65.3706	411.084	2.65272	up	5.00E-05	0.000301702	hypothetical protein
gene2993	Y75_RS14970	NC_007779.1:3007419-3008631	1234.48	9.68663	-6.99369	down	5.00E-05	0.000301702	peptidase
gene4512	Y75_RS22565	NC_007779.1:4552964-4553468	230.454	746.082	1.69485	up	5.00E-05	0.000301702	protein FimG
gene594	Y75_RS02975	NC_007779.1:601181-602558	74.4867	29.6788	-1.32755	down	0.0017	0.00706373	phenylalanine-specific permease
gene3385	Y75_RS16930	NC_007779.1:3405771-3407121	597.979	1326.47	1.14943	up	5.00E-05	0.000301702	acetyl-CoA carboxylase biotin carboxylase subunit
gene4239	Y75_RS21200	NC_007779.1:4282068-4283418	63.5331	275.512	2.11654	up	5.00E-05	0.000301702	guanine/hypoxanthine permease GhxP
gene4199	Y75_RS21000	NC_007779.1:4239851-4243320	35.0507	13.4487	-1.38198	down	0.0036	0.0132308	DUF940 domain-containing protein
gene2113	Y75_RS10570	NC_007779.1:2086362-2086590	548.142	0	#NAME?	down	0.0001	0.000564947	TusA family sulfurtransferase
gene3947	Y75_RS19740	NC_007779.1:3990190-3991480	286.571	25.7776	-3.47471	down	5.00E-05	0.000301702	arsenical pump membrane protein
gene3824	Y75_RS19125	NC_007779.1:3855399-3855831	263.902	611.312	1.21191	up	0.0009	0.00402245	rhodanese-like domain-containing protein
gene3376	Y75_RS16885	NC_007779.1:3398241-3399833	112.649	52.4831	-1.10191	down	0.0046	0.0162176	cell shape-determining protein MreC
gene2897	Y75_RS14490	NC_007779.1:2905298-2906597	815.811	8801.41	3.43143	up	5.00E-05	0.000301702	enolase
gene1997	Y75_RS09990	NC_007779.1:1982324-1984524	117.397	255.109	1.11971	up	5.00E-05	0.000301702	trehalose-6-phosphate synthase
gene1152	Y75_RS05765	NC_007779.1:1160938-1163128	20.4368	70.9098	1.79482	up	5.00E-05	0.000301702	fhuE receptor
gene505	Y75_RS02530	NC_007779.1:516648-517503	480.149	1596.57	1.73342	up	5.00E-05	0.000301702	co-chaperone YbbN
gene3100	Y75_RS15505	NC_007779.1:3122891-3124115	1207.7	347.931	-1.79538	down	5.00E-05	0.000301702	glycolate oxidase iron-sulfur subunit
gene2458	Y75_RS12295	NC_007779.1:2462460-2465915	99.362	48.0614	-1.04782	down	0.00335	0.012497	fatty acid oxidation complex subunit alpha
gene451	Y75_RS02260	NC_007779.1:458111-460466	428.894	1420.3	1.7275	up	5.00E-05	0.000301702	Lon protease
gene1723	Y75_RS08620	NC_007779.1:1716739-1717600	193.081	483.753	1.32506	up	5.00E-05	0.000301702	pyridoxal kinase
gene3497	Y75_RS17490	NC_007779.1:3523414-3523714	248.478	2422.58	3.28535	up	0.00045	0.00220441	hypothetical protein
gene1775	Y75_RS08880	NC_007779.1:1766935-1770399	96.309	226.298	1.23248	up	5.00E-05	0.000301702	FAD-linked oxidoreductase
gene3202	Y75_RS16015	NC_007779.1:3221288-3224827	26.8064	9.87436	-1.44082	down	0.0002	0.00106829	evolved beta-galactosidase subunit alpha
gene3770	nepI	NC_007779.1:3798675-3799866	86.7222	38.3145	-1.17851	down	0.0033	0.0123476	Y75_RS18855;purine ribonucleoside efflux pump NepI
gene1981	Y75_RS09910	NC_007779.1:1964293-1967905	43.0031	11.0775	-1.95681	down	0.00025	0.00130907	flagellar biosynthesis protein FlhA
gene3955	tppB	NC_007779.1:3998083-3999553	346.652	68.5677	-2.33789	down	5.00E-05	0.000301702	Y75_RS19780;MFS transporter
gene3554	Y75_RS17775	NC_007779.1:3580341-3581391	79.8224	309.372	1.95448	up	5.00E-05	0.000301702	two-component system sensor histidine kinase NtrB
gene3553	Y75_RS17770	NC_007779.1:3578434-3580056	411.411	7063.38	4.10171	up	5.00E-05	0.000301702	glutamine synthetase
gene1550	Y75_RS07755	NC_007779.1:1544385-1545774	82.9283	17.6937	-2.22863	down	5.00E-05	0.000301702	nitrate/nitrite transporter NarU
gene3049	Y75_RS15250	NC_007779.1:3071327-3072347	114.883	337.536	1.55488	up	5.00E-05	0.000301702	D-erythrose-4-phosphate dehydrogenase
gene2111	Y75_RS10560	NC_007779.1:2083517-2084684	43.2335	18.3332	-1.2377	down	0.0178	0.0494917	D-alanyl-D-alanine carboxypeptidase
gene3216	Y75_RS16085	NC_007779.1:3238599-3239844	121.064	1836.51	3.92312	up	5.00E-05	0.000301702	serine/threonine transporter SstT
gene982	Y75_RS04915	NC_007779.1:1005189-1006200	59.3647	137.932	1.21627	up	0.00025	0.00130907	dihydroorotate dehydrogenase 2
gene3128	Y75_RS15645	NC_007779.1:3149905-3150770	123.482	768.844	2.63839	up	5.00E-05	0.000301702	biopolymer transporter ExbB
gene1256	Y75_RS06285	NC_007779.1:1254661-1257529	12.2636	3.86115	-1.66728	down	0.00195	0.00784001	adhesin
gene2355	Y75_RS11780	NC_007779.1:2357316-2361381	615.455	189.147	-1.70214	down	0.0006	0.00282045	anaerobic glycerol-3-phosphate dehydrogenase subunit A
gene3932	Y75_RS19665	NC_007779.1:3975796-3976525	20.3021	314.569	3.95368	up	5.00E-05	0.000301702	transcriptional regulator
gene998	Y75_RS04995	NC_007779.1:1021559-1024305	59.0352	19.7093	-1.5827	down	0.0033	0.0123476	hypothetical protein
gene2966	Y75_RS14835	NC_007779.1:2984502-2985732	28.8847	4.87077	-2.56808	down	0.0026	0.0100831	transporter
gene3617	Y75_RS18090	NC_007779.1:3642981-3645528	143.467	290.17	1.01618	up	5.00E-05	0.000301702	adenylate cyclase
gene2616	Y75_RS13085	NC_007779.1:2619852-2621528	97.4917	240.296	1.30146	up	0.00705	0.0226855	phosphoribosylglycinamide formyltransferase
gene626	Y75_RS03135	NC_007779.1:637049-637796	172.264	513	1.57434	up	5.00E-05	0.000301702	thiol:disulfide interchange protein DsbG
gene1160	Y75_RS05805	NC_007779.1:1169175-1169715	1469.68	604.26	-1.28226	down	5.00E-05	0.000301702	hypothetical protein
gene2177	Y75_RS10890	NC_007779.1:2156152-2160522	73.6172	12.7839	-2.52571	down	5.00E-05	0.000301702	multidrug resistance protein MdtB
gene3707	Y75_RS18540	NC_007779.1:3739241-3739907	47.5205	255.613	2.42734	up	5.00E-05	0.000301702	6-phosphogluconate phosphatase
gene3607	Y75_RS18040	NC_007779.1:3634304-3635255	249.88	517.025	1.049	up	5.00E-05	0.000301702	magnesium transporter CorA
gene4434	Y75_RS22175	NC_007779.1:4479541-4479994	80.9659	479.661	2.56663	up	0.0003	0.00153	DUF386 domain-containing protein
gene1672	Y75_RS08365	NC_007779.1:1662296-1664693	142.505	13.9783	-3.34975	down	5.00E-05	0.000301702	dimethyl sulfoxide reductase subunit A
gene622	Y75_RS03115	NC_007779.1:632808-633969	38.52	176.832	2.1987	up	5.00E-05	0.000301702	methionine aminotransferase
gene4335	Y75_RS21680	NC_007779.1:4384056-4384452	1881.8	735.86	-1.35461	down	5.00E-05	0.000301702	fumarate reductase subunit C
gene929	Y75_RS04650	NC_007779.1:939849-941142	930.094	2290.13	1.29998	up	0.0001	0.000564947	serine--tRNA ligase
gene1500	Y75_RS07505	NC_007779.1:1494183-1495824	25.865	9.09411	-1.50799	down	0.0047	0.0164766	methyl-accepting chemotaxis protein III
gene1016	Y75_RS05085	NC_007779.1:1035487-1038028	129.774	1242.53	3.25921	up	5.00E-05	0.000301702	hydrogenase-1 operon protein HyaF
gene2279	Y75_RS11400	NC_007779.1:2269578-2271045	68.7414	154.174	1.16531	up	5.00E-05	0.000301702	NAD-dependent D-mannonate oxidoreductase
gene1555	Y75_RS07780	NC_007779.1:1549750-1552162	42.4481	9.0385	-2.23154	down	5.00E-05	0.000301702	formate dehydrogenase-N subunit alpha
gene3469	Y75_RS17350	NC_007779.1:3493071-3494151	60.1085	23.3028	-1.36707	down	0.0103	0.031151	fructose-like permease IIC component 2
gene3117	Y75_RS15590	NC_007779.1:3138632-3143796	330.62	145.059	-1.18854	down	0.01415	0.0407113	hydrogenase-2 large chain
gene1173	Y75_RS05870	NC_007779.1:1183359-1187365	580.716	248.283	-1.22585	down	0.00035	0.00177045	spermidine/putrescine-binding periplasmic protein
gene4115	Y75_RS20580	NC_007779.1:4169086-4170271	3040.79	7945.76	1.38574	up	5.00E-05	0.000301702	translation elongation factor EF-Tu 1
gene3550	Y75_RS17755	NC_007779.1:3575523-3576234	28.7353	122.433	2.0911	up	0.00035	0.00177045	transcriptional regulator
gene169	Y75_RS00850	NC_007779.1:188711-189506	397.181	1266.35	1.67281	up	5.00E-05	0.000301702	methionine aminopeptidase
gene4581	Y75_RS22910	NC_007779.1:4622002-4622782	118.962	501.369	2.07537	up	5.00E-05	0.000301702	2-deoxyribose-5-phosphate aldolase
gene2246	Y75_RS11235	NC_007779.1:2233957-2235048	32.6311	102.061	1.64511	up	0.006	0.0200521	CidB/LrgB family autolysis modulator
gene529	Y75_RS02650	NC_007779.1:545903-547571	26.8465	8.71216	-1.62363	down	0.00715	0.0229478	protein FdrA
gene2392	Y75_RS11965	NC_007779.1:2394717-2396175	603.623	258.62	-1.22281	down	5.00E-05	0.000301702	NADH-quinone oxidoreductase subunit N
gene3025	Y75_RS15130	NC_007779.1:3044823-3047697	389.81	76.7021	-2.34543	down	5.00E-05	0.000301702	glycine dehydrogenase
gene3505	cpxP	NC_007779.1:3530360-3530861	1465.21	251.839	-2.54053	down	5.00E-05	0.000301702	Y75_RS17530;periplasmic protein CpxP
gene634	Y75_RS03175	NC_007779.1:644339-645803	34.1459	12.9228	-1.40179	down	0.00725	0.0231888	anion permease
gene3818	Y75_RS19095	NC_007779.1:3847863-3849060	324.211	107.649	-1.59059	down	5.00E-05	0.000301702	2-amino-3-ketobutyrate CoA ligase
gene2511	Y75_RS12560	NC_007779.1:2516913-2518152	83.0849	578.478	2.7996	up	5.00E-05	0.000301702	divalent metal cation transporter
gene1116	Y75_RS05585	NC_007779.1:1127138-1127723	208.788	428.573	1.0375	up	5.00E-05	0.000301702	ribosomal-protein-alanine acetyltransferase
gene4038	Y75_RS20195	NC_007779.1:4094216-4094792	596.562	1323.56	1.14968	up	5.00E-05	0.000301702	Fe-S biogenesis protein NfuA
gene2992	Y75_RS14965	NC_007779.1:3006165-3007362	613.883	11.4416	-5.74561	down	5.00E-05	0.000301702	PLP-dependent lyase/thiolase
gene1513	Y75_RS07570	NC_007779.1:1505430-1506579	53.6998	26.0384	-1.04428	down	0.0154	0.0438	transposase
gene808	Y75_RS04045	NC_007779.1:809765-813369	42.2521	15.587	-1.43868	down	0.01775	0.0493896	biotin synthase
gene2409	Y75_RS12050	NC_007779.1:2414965-2416798	212.498	102.452	-1.05251	down	5.00E-05	0.000301702	transporter
gene2540	pdxK	NC_007779.1:2541831-2542683	67.6853	249.557	1.88245	up	5.00E-05	0.000301702	Y75_RS12705;pyridoxine kinase
gene2545	Y75_RS12730	NC_007779.1:2545162-2548974	173.369	15.712	-3.46391	down	0.0022	0.00870414	sulfate ABC transporter permease
gene265	Y75_RS01330	NC_007779.1:271053-273204	102.18	28.8641	-1.82377	down	5.00E-05	0.000301702	hypothetical protein
gene4423	Y75_RS22120	NC_007779.1:4469438-4470857	132.234	22.886	-2.53056	down	5.00E-05	0.000301702	PTS trehalose transporter subunit IIBC
gene3111	Y75_RS15560	NC_007779.1:3135318-3137178	122.597	1456.41	3.57042	up	5.00E-05	0.000301702	bifunctional glutathionylspermidine amidase/synthetase
gene1112	Y75_RS05565	NC_007779.1:1123137-1124184	110.032	246.108	1.16136	up	5.00E-05	0.000301702	dihydroorotase
gene3830	lldD	NC_007779.1:3859397-3863016	122.5	11.1098	-3.46287	down	0.0016	0.00666309	Y75_RS19155;alpha-hydroxy-acid oxidizing enzyme
gene615	entE	NC_007779.1:625292-626903	41.9954	346.402	3.04414	up	5.00E-05	0.000301702	Y75_RS03080;2,3-dihydroxybenzoate-AMP ligase
gene2768	Y75_RS13845	NC_007779.1:2776801-2781103	10.8119	3.98552	-1.43978	down	0.00485	0.0168281	outer membrane autotransporter barrel domain-containing protein
gene2831	Y75_RS14160	NC_007779.1:2838179-2839637	43.482	11.3334	-1.93983	down	0.0043	0.0152903	PTS arbutin-, cellobiose-, and salicin EIIBC component
gene167	Y75_RS00840	NC_007779.1:185122-185947	247.189	610.191	1.30365	up	5.00E-05	0.000301702	2,3,4,5-tetrahydropyridine-2,6-dicarboxylate N-succinyltransferase
gene510	Y75_RS02555	NC_007779.1:522484-526765	9.9224	3.59316	-1.46544	down	0.0026	0.0100831	RHS element protein
gene3653	Y75_RS18270	NC_007779.1:3681352-3683203	48.5128	189.533	1.96601	up	5.00E-05	0.000301702	dihydroxy-acid dehydratase
gene1284	Y75_RS06425	NC_007779.1:1281440-1288103	60.3572	184.863	1.61486	up	0.0013	0.0055888	nitrate reductase subunit beta
gene1959	Y75_RS09800	NC_007779.1:1943364-1944297	49.7064	116.516	1.22902	up	0.0004	0.00199357	zinc ABC transporter substrate-binding protein
gene4323	groES	NC_007779.1:4375367-4375661	666.546	2035.48	1.61059	up	0.0031	0.0117768	Y75_RS21620;molecular chaperone GroES
gene829	Y75_RS04150	NC_007779.1:830393-831065	67.6791	147.777	1.12664	up	0.00495	0.0171272	DUF1956 domain-containing tetR family transcriptional regulator
gene4470	Y75_RS22355	NC_007779.1:4515369-4516137	54.5843	137.396	1.33178	up	0.00145	0.00610673	Fe(3+) dicitrate transport ATP-binding protein FecE
gene2369	Y75_RS11850	NC_007779.1:2371740-2378208	267.212	40.7357	-2.71362	down	5.00E-05	0.000301702	undecaprenyl-phosphate 4-deoxy-4-formamido-L-arabinose transferase
gene2410	Y75_RS12055	NC_007779.1:2416884-2417535	521.998	1347.19	1.36784	up	5.00E-05	0.000301702	sugar phosphatase YfbT
gene3048	Y75_RS15245	NC_007779.1:3070114-3071278	861.471	2221.8	1.36686	up	5.00E-05	0.000301702	phosphoglycerate kinase
gene4339	Y75_RS21700	NC_007779.1:4388518-4390021	112.37	21.6179	-2.37796	down	5.00E-05	0.000301702	inner membrane transporter YjeM
gene1732	Y75_RS08665	NC_007779.1:1722977-1725847	43.8152	10.1761	-2.10624	down	0.0004	0.00199357	efflux protein (PET) component of YdhJK efflux pump
gene616	Y75_RS03085	NC_007779.1:626916-628520	34.6301	1050.62	4.92307	up	5.00E-05	0.000301702	enterobactin synthase component B
gene2904	Y75_RS14525	NC_007779.1:2913712-2916469	52.3663	26.13	-1.00293	down	0.00015	0.000818842	signal transduction histidine kinase
gene1462	Y75_RS07315	NC_007779.1:1448091-1448997	95.8489	40.1036	-1.25703	down	0.0009	0.00402245	transcriptional activator FeaR
gene21	Y75_RS00110	NC_007779.1:20814-21078	836.745	2818.41	1.75202	up	0.0041	0.0147624	30S ribosomal protein S20
gene3003	Y75_RS15020	NC_007779.1:3023006-3024407	147.378	10.3396	-3.83327	down	5.00E-05	0.000301702	xanthine permease XanQ
gene317	Y75_RS01590	NC_007779.1:321561-323677	63.6724	31.1172	-1.03296	down	0.006	0.0200521	ferredoxin-like LutB family protein; electron transport chain YkgEFG component
gene4293	Y75_RS21470	NC_007779.1:4340371-4341709	54.769	732.914	3.74221	up	5.00E-05	0.000301702	arginine:agmatine antiporter
gene1927	Y75_RS09640	NC_007779.1:1911989-1913363	55.729	17.6843	-1.65596	down	0.00235	0.00921923	MFS transporter
gene3286	Y75_RS16435	NC_007779.1:3304427-3305672	398.338	4.91082	-6.34189	down	0.00055	0.00261513	tryptophan-specific transporter
gene834	Y75_RS04175	NC_007779.1:836772-837858	289.381	652.432	1.17286	up	5.00E-05	0.000301702	dehydrogenase
gene3098	Y75_RS15495	NC_007779.1:3120289-3122461	2182	726.959	-1.58571	down	5.00E-05	0.000301702	malate synthase G
gene449	Y75_RS02250	NC_007779.1:455900-456524	787.102	2271.85	1.52925	up	5.00E-05	0.000301702	ATP-dependent Clp protease proteolytic subunit
gene4105	Y75_RS20530	NC_007779.1:4161918-4162509	1147.67	2806.46	1.29005	up	5.00E-05	0.000301702	FKBP-type peptidyl-prolyl cis-trans isomerase
gene944	Y75_RS04725	NC_007779.1:959233-960517	119.254	670.204	2.49057	up	5.00E-05	0.000301702	3-phosphoshikimate 1-carboxyvinyltransferase
gene4194	Y75_RS20975	NC_007779.1:4235473-4236823	64.9619	211.543	1.70329	up	5.00E-05	0.000301702	lysine-sensitive aspartokinase 3
gene2724	Y75_RS13625	NC_007779.1:2738735-2739806	88.5699	536.448	2.59855	up	5.00E-05	0.000301702	phospho-2-dehydro-3-deoxyheptonate aldolase Tyr-sensitive
gene2341	Y75_RS11710	NC_007779.1:2334968-2338982	26.5437	7.31588	-1.85927	down	5.00E-05	0.000301702	membrane protein
gene3044	Y75_RS15225	NC_007779.1:3065995-3066736	442.216	936.866	1.08309	up	5.00E-05	0.000301702	oxidative stress defense protein
gene3953	Y75_RS19770	NC_007779.1:3995232-3997275	89.9292	267.325	1.57173	up	5.00E-05	0.000301702	oligopeptidase A
gene3687	Y75_RS18440	NC_007779.1:3716277-3716811	473.331	1027.1	1.11765	up	5.00E-05	0.000301702	ATP synthase subunit delta
gene3252	Y75_RS16265	NC_007779.1:3273427-3274762	166.981	30.8627	-2.43575	down	5.00E-05	0.000301702	galactarate transporter
gene2728	Y75_RS13645	NC_007779.1:2742280-2742763	198.812	549.504	1.46673	up	0.00015	0.000818842	OM lipoprotein positive effector of YfiN activity
gene521	Y75_RS02610	NC_007779.1:535809-536688	54.7983	12.3829	-2.14579	down	0.00315	0.0119424	2-hydroxy-3-oxopropionate reductase
gene3732	Y75_RS18665	NC_007779.1:3763462-3764275	80.7712	211.874	1.39129	up	5.00E-05	0.000301702	sugar phosphatase YidA
gene2987	Y75_RS14940	NC_007779.1:2998961-3001259	230.527	48.5905	-2.24619	down	5.00E-05	0.000301702	xanthine dehydrogenase molybdenum-binding subunit XdhA
gene201	Y75_RS01010	NC_007779.1:220967-222645	56.2889	527.924	3.22941	up	5.00E-05	0.000301702	methionine import ATP-binding protein MetN
gene897	Y75_RS04490	NC_007779.1:901287-902672	139.37	45.804	-1.60538	down	0.00355	0.0130988	arginine ABC transporter permease ArtQ
gene1009	Y75_RS05050	NC_007779.1:1031180-1031840	800.709	238.046	-1.75004	down	5.00E-05	0.000301702	BAX inhibitor protein
gene2461	Y75_RS12310	NC_007779.1:2466751-2468092	412.223	127.897	-1.68845	down	5.00E-05	0.000301702	long-chain fatty acid transporter
gene2535	Y75_RS12680	NC_007779.1:2536908-2537670	375.602	146.736	-1.35598	down	5.00E-05	0.000301702	sulfate transporter CysZ
gene2607	Y75_RS13040	NC_007779.1:2610555-2612568	20.614	6.10312	-1.75601	down	0.0039	0.0141656	hydrogenase-4 transcriptional activator
gene1458	Y75_RS07295	NC_007779.1:1443567-1444557	97.7464	959.225	3.29475	up	5.00E-05	0.000301702	lactate dehydrogenase
gene2794	Y75_RS13975	NC_007779.1:2803470-2805730	107.925	26.0132	-2.05271	down	0.00665	0.0216038	glycine/betaine ABC transporter permease
gene2208	Y75_RS11045	NC_007779.1:2189250-2190075	56.9417	13.4917	-2.07742	down	0.00095	0.00421555	nickel/cobalt efflux protein RcnA
gene2357	Y75_RS11790	NC_007779.1:2357316-2361381	993.174	52.9253	-4.23002	down	5.00E-05	0.000301702	anaerobic glycerol-3-phosphate dehydrogenase subunit C
gene628	Y75_RS03145	NC_007779.1:638975-640541	287.578	665.373	1.21021	up	5.00E-05	0.000301702	alkyl hydroperoxide reductase subunit F
gene3241	Y75_RS16210	NC_007779.1:3262330-3263515	67.4715	11.0513	-2.61007	down	0.00095	0.00421555	propionate/acetate kinase
gene3980	Y75_RS19905	NC_007779.1:4028681-4029899	96.4454	47.6407	-1.01752	down	0.0075	0.0238858	MFS transporter
gene2313	Y75_RS11570	NC_007779.1:2303600-2306831	83.9523	19.8783	-2.07838	down	5.00E-05	0.000301702	nitrate reductase catalytic subunit
gene4508	Y75_RS22545	NC_007779.1:4548449-4548947	588.622	1339.34	1.18611	up	5.00E-05	0.000301702	fimbrin fimI
gene2882	Y75_RS14415	NC_007779.1:2887042-2890554	112.851	15.0022	-2.91116	down	5.00E-05	0.000301702	sulfite reductase subunit alpha
gene2178	Y75_RS10895	NC_007779.1:2160522-2163600	48.8208	9.95539	-2.29395	down	5.00E-05	0.000301702	multidrug resistance protein MdtC
gene2684	Y75_RS13425	NC_007779.1:2699273-2700385	387.764	870.475	1.16662	up	5.00E-05	0.000301702	pyridoxine 5'-phosphate synthase
gene3367	Y75_RS16840	NC_007779.1:3386075-3388043	37.7811	16.2879	-1.21386	down	0.0016	0.00666309	p-hydroxybenzoic acid efflux pump subunit AaeB
gene3555	Y75_RS17780	NC_007779.1:3581402-3582812	103.312	288.633	1.48223	up	5.00E-05	0.000301702	nitrogen regulation protein NR(I)
gene4183	Y75_RS20920	NC_007779.1:4217869-4218799	36.8976	699.107	4.24391	up	5.00E-05	0.000301702	homoserine O-succinyltransferase
gene3472	gldA	NC_007779.1:3497645-3498749	155.39	400.448	1.36572	up	5.00E-05	0.000301702	Y75_RS17365;glycerol dehydrogenase
gene2519	Y75_RS12600	NC_007779.1:2524702-2526118	328.683	723.561	1.13842	up	5.00E-05	0.000301702	glutamate--tRNA ligase
gene3936	Y75_RS19685	NC_007779.1:3981521-3982049	101.936	1162.67	3.5117	up	5.00E-05	0.000301702	transcriptional regulator GadE
gene2625	Y75_RS13130	NC_007779.1:2631259-2632726	121.892	319.707	1.39114	up	5.00E-05	0.000301702	IMP dehydrogenase
gene3826	Y75_RS19135	NC_007779.1:3856286-3857773	303.668	1023.16	1.75246	up	5.00E-05	0.000301702	protein-export protein SecB
gene1579	Y75_RS07900	NC_007779.1:1581346-1582504	11.7607	2.20106	-2.41771	down	0.00625	0.0206283	anaerobic sulfatase maturase
gene2548	Y75_RS12745	NC_007779.1:2549277-2550069	1487.64	624.162	-1.25304	down	5.00E-05	0.000301702	NAD(P)-dependent oxidoreductase
gene4513	Y75_RS22570	NC_007779.1:4553487-4554390	154.901	612.968	1.98447	up	5.00E-05	0.000301702	protein FimH
gene2666	Y75_RS13335	NC_007779.1:2678119-2681401	26.7878	7.9106	-1.75972	down	5.00E-05	0.000301702	DUF4380 domain-containing protein
gene2870	Y75_RS14355	NC_007779.1:2874076-2874985	166.945	19.8324	-3.07344	down	5.00E-05	0.000301702	sulfate adenylyltransferase subunit 2
gene3869	Y75_RS19350	NC_007779.1:3903237-3904062	88.0775	15.6701	-2.49076	down	0.0001	0.000564947	protein bax
gene798	Y75_RS03995	NC_007779.1:796975-798034	67.8673	291.878	2.10458	up	5.00E-05	0.000301702	molybdenum import ATP-binding protein ModC
gene1017	Y75_RS05090	NC_007779.1:1038161-1039706	63.9273	701.854	3.45667	up	5.00E-05	0.000301702	cytochrome bd-II ubiquinol oxidase subunit 1
gene4254	Y75_RS21275	NC_007779.1:4300697-4302377	128.873	395.244	1.61679	up	5.00E-05	0.000301702	formate dehydrogenase subunit alpha
gene499	Y75_RS02500	NC_007779.1:511799-513092	112.345	303.204	1.43235	up	5.00E-05	0.000301702	transporter
gene4529	Y75_RS22650	NC_007779.1:4566176-4567355	61.3074	20.9124	-1.5517	down	0.0047	0.0164766	MFS transporter
gene1738	Y75_RS08695	NC_007779.1:1729550-1729958	716.212	1507.3	1.07351	up	5.00E-05	0.000301702	lactoylglutathione lyase
gene1163	Y75_RS05820	NC_007779.1:1170988-1171948	199.43	45.9949	-2.11634	down	5.00E-05	0.000301702	peptidoglycan-binding protein LysM
gene244	Y75_RS01225	NC_007779.1:257828-258230	2191.81	721.172	-1.60371	down	5.00E-05	0.000301702	sigma factor-binding protein Crl
gene3873	Y75_RS19370	NC_007779.1:3908291-3909284	176.085	12.0069	-3.87434	down	5.00E-05	0.000301702	D-xylose-binding periplasmic protein
gene2785	Y75_RS13930	NC_007779.1:2796746-2797151	43.2585	178.423	2.04424	up	0.0102	0.0309239	DNA-binding protein StpA
gene754	Y75_RS03775	NC_007779.1:763435-765471	3426.46	267.453	-3.67937	down	5.00E-05	0.000301702	succinyl-CoA ligase subunit alpha
gene1253	Y75_RS06270	NC_007779.1:1250701-1251334	70.6522	145.597	1.04317	up	0.00885	0.0275951	dihydroxyacetone kinase subunit DhaL
gene1988	Y75_RS09945	NC_007779.1:1972743-1974405	31.2339	8.83408	-1.82196	down	0.0072	0.0230685	methyl-accepting chemotaxis protein II
gene2393	Y75_RS11970	NC_007779.1:2396181-2397711	715.377	248.935	-1.52293	down	5.00E-05	0.000301702	NADH-quinone oxidoreductase subunit M
gene2407	Y75_RS12040	NC_007779.1:2413006-2414224	232.423	659.628	1.5049	up	5.00E-05	0.000301702	glutamate--pyruvate aminotransferase AlaA
gene4511	Y75_RS22560	NC_007779.1:4552421-4552952	95.0056	346.459	1.8666	up	0.0005	0.00240815	protein FimF
gene3007	Y75_RS15040	NC_007779.1:3027179-3029587	125.539	15.4424	-3.02316	down	5.00E-05	0.000301702	oxidoreductase (Fe-S)-binding subunit
gene3035	Y75_RS15180	NC_007779.1:3055833-3057066	127.073	2008.26	3.98222	up	5.00E-05	0.000301702	D-3-phosphoglycerate dehydrogenase
gene1802	Y75_RS09015	NC_007779.1:1795885-1796866	114.764	41.9667	-1.45135	down	0.0052	0.0178265	vitamin B12 import system permease BtuC
gene3253	Y75_RS16270	NC_007779.1:3275136-3276708	170.74	78.341	-1.12396	down	5.00E-05	0.000301702	D-galactarate dehydratase
gene4082	frlA	NC_007779.1:4139168-4140506	40.9023	16.6638	-1.29546	down	0.014	0.0404047	Y75_RS20415;fructoselysine transporter
gene3434	Y75_RS17175	NC_007779.1:3457805-3458234	1523.13	5078.98	1.7375	up	5.00E-05	0.000301702	50S ribosomal protein L11
gene3338	Y75_RS16695	NC_007779.1:3354579-3359040	38.932	344.128	3.14392	up	5.00E-05	0.000301702	glutamate synthase large subunit
gene470	Y75_RS02355	NC_007779.1:478004-478475	261.307	55.0278	-2.24751	down	0.00045	0.00220441	hypothetical protein
gene3031	Y75_RS15160	NC_007779.1:3053521-3054106	187.694	428.294	1.19022	up	5.00E-05	0.000301702	hypothetical protein
gene2176	Y75_RS10885	NC_007779.1:2156152-2160522	190.801	14.8161	-3.68683	down	5.00E-05	0.000301702	multidrug resistance protein MdtA
gene2660	Y75_RS13305	NC_007779.1:2672001-2672424	310.213	654.653	1.07747	up	0.0022	0.00870414	hypothetical protein
gene2229	Y75_RS11150	NC_007779.1:2215576-2217978	146.789	70.4171	-1.05974	down	5.00E-05	0.000301702	sensor histidine kinase
gene14	Y75_RS00075	NC_007779.1:14167-15298	133.07	328.397	1.30326	up	5.00E-05	0.000301702	molecular chaperone DnaJ
gene1757	Y75_RS08790	NC_007779.1:1750460-1751273	78.0978	15.1817	-2.36294	down	0.00325	0.0122343	FNR, Nar, NarP-regulated protein; subunit of YdhYVWXUT oxidoreductase complex
gene4422	Y75_RS22115	NC_007779.1:4467733-4469389	61.6921	13.212	-2.22323	down	5.00E-05	0.000301702	glucohydrolase
gene1151	Y75_RS05760	NC_007779.1:1159445-1160879	126.328	766.567	2.60124	up	5.00E-05	0.000301702	PTS glucose EIICB component
gene225	fadE	NC_007779.1:240858-243303	203.979	57.2549	-1.83295	down	5.00E-05	0.000301702	Y75_RS01130;acyl-CoA dehydrogenase
gene1871	Y75_RS09360	NC_007779.1:1863415-1863688	2408.97	495.04	-2.2828	down	0.0002	0.00106829	DUF1315 domain-containing protein
gene520	Y75_RS02605	NC_007779.1:534933-535710	47.7465	12.3828	-1.94706	down	0.01145	0.0341847	hydroxypyruvate isomerase
gene4139	Y75_RS20700	NC_007779.1:4190182-4190515	1132.28	2317.5	1.03334	up	0.0005	0.00240815	50S ribosomal protein L22
gene684	Y75_RS03425	NC_007779.1:692295-693800	211.464	687.516	1.70098	up	5.00E-05	0.000301702	PhoH-like protein
gene1327	Y75_RS06640	NC_007779.1:1321502-1324660	384.691	21.3205	-4.17339	down	5.00E-05	0.000301702	bifunctional glutamine amidotransferase/anthranilate phosphoribosyltransferase
gene504	Y75_RS02525	NC_007779.1:515142-516586	51.8111	136.059	1.39289	up	0.00125	0.00540505	iron export permease FetB
gene2632	Y75_RS13165	NC_007779.1:2639341-2640460	273.272	604.567	1.14557	up	5.00E-05	0.000301702	4-hydroxy-3-methylbut-2-en-1-yl diphosphate synthase (flavodoxin)
gene2295	Y75_RS11480	NC_007779.1:2287709-2289470	100.819	40.219	-1.32582	down	5.00E-05	0.000301702	hypothetical protein
gene1178	Y75_RS05895	NC_007779.1:1187420-1188647	144.53	400.452	1.47026	up	5.00E-05	0.000301702	peptidase T
gene2788	Y75_RS13945	NC_007779.1:2798801-2799131	797.398	2756.79	1.78962	up	5.00E-05	0.000301702	DUF883 domain-containing protein
gene1155	Y75_RS05780	NC_007779.1:1164214-1165661	301.567	691.321	1.19688	up	5.00E-05	0.000301702	penicillin-binding protein activator LpoB
gene800	Y75_RS04005	NC_007779.1:799007-800003	441.787	1372.98	1.63589	up	5.00E-05	0.000301702	6-phosphogluconolactonase
gene3151	Y75_RS15760	NC_007779.1:3171797-3172112	2081.52	6699.19	1.68635	up	5.00E-05	0.000301702	quinol monooxygenase YgiN
gene1549	Y75_RS07750	NC_007779.1:1537650-1544304	87.9053	19.4584	-2.17556	down	5.00E-05	0.000301702	respiratory nitrate reductase 2 alpha chain
gene3244	Y75_RS16225	NC_007779.1:3265981-3266920	44.6706	15.669	-1.51141	down	0.0125	0.036876	transcriptional regulator
gene1729	Y75_RS08650	NC_007779.1:1722103-1722538	783.744	2065.79	1.39824	up	5.00E-05	0.000301702	SlyA family transcriptional regulator
gene168	Y75_RS00845	NC_007779.1:185977-188650	55.5466	130.207	1.22904	up	5.00E-05	0.000301702	bifunctional uridylyltransferase/uridylyl-removing protein
gene1477	Y75_RS07390	NC_007779.1:1465252-1466775	100.758	44.2581	-1.18688	down	0.01025	0.0310502	transcriptional regulator
gene2399	Y75_RS12000	NC_007779.1:2401134-2404835	884.141	353.743	-1.32157	down	5.00E-05	0.000301702	NADH-quinone oxidoreductase subunit G
gene199	metQ	NC_007779.1:220112-220928	215.377	1557.18	2.854	up	5.00E-05	0.000301702	Y75_RS01000;D-methionine-binding lipoprotein MetQ
gene1760	Y75_RS08805	NC_007779.1:1752790-1753429	136.345	9.36423	-3.86396	down	0.0032	0.0121073	hypothetical protein
gene1027	Y75_RS05140	NC_007779.1:1049860-1050166	2596.97	919.795	-1.49744	down	0.0008	0.0036322	threonine-rich inner membrane protein GfcA
gene804	Y75_RS04025	NC_007779.1:803924-806186	30.4262	7.59529	-2.00214	down	0.0008	0.0036322	hydratase
gene4517	Y75_RS22590	NC_007779.1:4557580-4559041	69.1253	21.8435	-1.66201	down	0.0001	0.000564947	D-mannonate oxidoreductase
gene3352	Y75_RS16765	NC_007779.1:3372537-3373431	51.718	19.8972	-1.3781	down	0.01005	0.0305189	N-acetylneuraminate lyase
gene4437	Y75_RS22190	NC_007779.1:4483152-4483569	1771.13	4099.97	1.21094	up	5.00E-05	0.000301702	regulator of ribonuclease activity B
gene4334	Y75_RS21675	NC_007779.1:4383686-4384046	1420.19	461.7	-1.62105	down	5.00E-05	0.000301702	fumarate reductase subunit D
gene4133	Y75_RS20670	NC_007779.1:4187145-4187457	1881.31	5125.18	1.44587	up	5.00E-05	0.000301702	30S ribosomal protein S10
gene2591	Y75_RS12960	NC_007779.1:2595560-2596274	93.1599	4702.11	5.65746	up	5.00E-05	0.000301702	phosphoribosylaminoimidazolesuccinocarboxamide synthase
gene2791	Y75_RS13960	NC_007779.1:2799378-2802148	16.7489	113.51	2.76068	up	5.00E-05	0.000301702	ribonucleotide-diphosphate reductase subunit alpha
gene2614	Y75_RS13075	NC_007779.1:2618901-2619528	740.033	1632.81	1.1417	up	5.00E-05	0.000301702	uracil phosphoribosyltransferase
gene1134	Y75_RS05675	NC_007779.1:1142758-1145944	307.733	629.892	1.03343	up	0.00045	0.00220441	ribonuclease E
gene3204	Y75_RS16025	NC_007779.1:3224889-3226323	32.182	11.6207	-1.46956	down	0.0126	0.0371416	inner membrane transporter YgjI
gene4085	Y75_RS20430	NC_007779.1:4142606-4143413	42.9894	128.595	1.58078	up	0.00615	0.0204068	nitrite transporter NirC
gene1057	putA	NC_007779.1:1075341-1079304	828.704	75.5445	-3.45546	down	5.00E-05	0.000301702	Y75_RS05290;bifunctional protein PutA
gene876	Y75_RS04385	NC_007779.1:884094-885327	99.8885	37.5478	-1.41159	down	0.0007	0.00322937	multidrug transporter MdfA
gene362	Y75_RS01815	NC_007779.1:374682-375894	88.1597	21.8858	-2.01012	down	0.0006	0.00282045	3-(3-hydroxy-phenyl)propionate transporter
gene1316	Y75_RS06585	NC_007779.1:1312802-1313522	151.984	881.959	2.5368	up	5.00E-05	0.000301702	protein TonB
gene3833	Y75_RS19170	NC_007779.1:3863387-3863750	226.951	699	1.62291	up	0.00055	0.00261513	DUF2810 domain-containing protein
gene2921	Y75_RS14610	NC_007779.1:2934239-2936015	104.81	17.5806	-2.57572	down	5.00E-05	0.000301702	L-fucose isomerase
gene2087	Y75_RS10440	NC_007779.1:2063152-2064070	30.553	169.273	2.46997	up	5.00E-05	0.000301702	nitrogen assimilation regulatory protein nac
gene3773	Y75_RS18870	NC_007779.1:3800421-3801240	72.6955	219.967	1.59735	up	5.00E-05	0.000301702	lipoprotein 28
gene1066	Y75_RS05335	NC_007779.1:1086527-1086941	482.567	80.4488	-2.58459	down	5.00E-05	0.000301702	poly-beta-1,6-N-acetyl-D-glucosamine biosynthesis protein PgaD
gene2367	Y75_RS11840	NC_007779.1:2369687-2370290	414.057	17.7186	-4.54649	down	5.00E-05	0.000301702	histidine phosphatase family protein
gene1180	Y75_RS05905	NC_007779.1:1189892-1192024	66.3797	135.84	1.0331	up	0.00415	0.0148992	sensor protein PhoQ
gene3026	Y75_RS15135	NC_007779.1:3047815-3048205	1704.88	390.101	-2.12775	down	5.00E-05	0.000301702	glycine cleavage system protein H
gene4156	Y75_RS20785	NC_007779.1:4197944-4198301	1237.88	3169.25	1.35627	up	5.00E-05	0.000301702	30S ribosomal protein S13
gene1792	Y75_RS08965	NC_007779.1:1786447-1788826	1809.56	470.538	-1.94325	down	5.00E-05	0.000301702	phosphoenolpyruvate synthase
gene3695	Y75_RS18480	NC_007779.1:3726282-3728132	161.287	40.9915	-1.97623	down	5.00E-05	0.000301702	phosphate ABC transporter permease
gene1004	Y75_RS05025	NC_007779.1:1028234-1028781	692.772	1983.32	1.51747	up	5.00E-05	0.000301702	CoA-binding protein
gene1534	Y75_RS07675	NC_007779.1:1525020-1526082	142.004	1945.52	3.77615	up	5.00E-05	0.000301702	ATP-binding protein, periplasmic, function unknown
gene1708	Y75_RS08545	NC_007779.1:1703946-1704948	278.098	94.0932	-1.56343	down	5.00E-05	0.000301702	adenosine deaminase
gene3039	Y75_RS15200	NC_007779.1:3059505-3062638	38.2034	15.0213	-1.34669	down	0.00485	0.0168281	methylmalonyl-CoA mutase
gene1244	Y75_RS06225	NC_007779.1:1240455-1241526	438.803	139.203	-1.65638	down	5.00E-05	0.000301702	alanine racemase catabolic
gene2536	Y75_RS12685	NC_007779.1:2537854-2538826	2243.95	1088.54	-1.04365	down	0.0004	0.00199357	cysteine synthase A
gene444	Y75_RS02225	NC_007779.1:451293-452769	56.8978	19.9417	-1.51258	down	0.003	0.0114907	muropeptide MFS transporter AmpG
gene2339	Y75_RS11700	NC_007779.1:2332817-2334467	26.6225	8.70878	-1.6121	down	0.00275	0.0106316	host defense protein
gene458	Y75_RS02295	NC_007779.1:466635-467454	209.264	68.8526	-1.60374	down	5.00E-05	0.000301702	HMP-PP phosphatase
gene955	Y75_RS04780	NC_007779.1:972173-973823	290.48	614.119	1.08008	up	5.00E-05	0.000301702	protein kinase-like domain protein
gene935	Y75_RS04680	NC_007779.1:947650-949081	58.5647	18.3068	-1.67765	down	0.00035	0.00177045	inner membrane transporter YcaM
gene460	Y75_RS02305	NC_007779.1:468094-471641	62.3205	26.0194	-1.26012	down	0.00055	0.00261513	multidrug ABC transporter permease/ATP-binding protein
gene993	Y75_RS04970	NC_007779.1:1018906-1019359	141.499	319.529	1.17516	up	0.00725	0.0231888	macrodomain Ter protein
gene1522	Y75_RS07615	NC_007779.1:1514530-1515544	99.5862	21.5957	-2.2052	down	0.0001	0.000564947	ABC transporter ATPase
gene3521	Y75_RS17610	NC_007779.1:3544314-3548574	72.4237	26.1248	-1.47104	down	0.00615	0.0204068	fructose-like PTS system EIIBC component
gene2867	Y75_RS14340	NC_007779.1:2871669-2871993	204.525	45.72	-2.16138	down	0.0124	0.0366973	hypothetical protein
gene593	Y75_RS02970	NC_007779.1:597936-601080	56.4142	13.2196	-2.09338	down	5.00E-05	0.000301702	cation efflux system protein CusA
gene3064	Y75_RS15325	NC_007779.1:3086939-3088334	67.0866	201.708	1.58817	up	5.00E-05	0.000301702	galactose-proton symporter
gene2312	Y75_RS11565	NC_007779.1:2301602-2303594	93.8342	21.3845	-2.13355	down	0.014	0.0404047	ferredoxin-type protein NapG
gene994	Y75_RS04975	NC_007779.1:1019434-1020475	2257.73	13109.3	2.53765	up	5.00E-05	0.000301702	outer membrane protein A
gene506	Y75_RS02535	NC_007779.1:517563-518334	106.105	237.649	1.16334	up	0.0001	0.000564947	short-chain dehydrogenase/reductase
gene4203	Y75_RS21020	NC_007779.1:4244368-4245844	63.7902	20.911	-1.60907	down	0.0006	0.00282045	D-xylose-proton symporter
gene1593	Y75_RS07970	NC_007779.1:1600330-1601923	89.388	23.566	-1.92338	down	5.00E-05	0.000301702	autoinducer-2 kinase
gene2566	Y75_RS12835	NC_007779.1:2566979-2568993	50.3488	17.1018	-1.55781	down	0.0139	0.0401783	ethanolamine utilization protein EutG
gene2022	Y75_RS10115	NC_007779.1:2001721-2002522	378.916	885.466	1.22456	up	5.00E-05	0.000301702	cystine-binding periplasmic protein
gene2297	Y75_RS11490	NC_007779.1:2289723-2292234	30.6109	13.7123	-1.15858	down	0.0013	0.0055888	outer membrane autotransporter barrel domain-containing protein
gene1895	Y75_RS09480	NC_007779.1:1883625-1884711	493.513	44.4373	-3.47325	down	5.00E-05	0.000301702	malate dehydrogenase
gene5	Y75_RS00030	NC_007779.1:5087-5530	9671.54	475.406	-4.34651	down	5.00E-05	0.000301702	DUF2502 domain-containing protein
gene342	Y75_RS01715	NC_007779.1:349235-350405	32.6051	9.38513	-1.79665	down	0.0137	0.0397856	2-methylcitrate synthase
gene1153	Y75_RS05770	NC_007779.1:1163461-1163821	322.375	709.22	1.13749	up	0.01135	0.0339679	histidine triad nucleotide-binding protein
gene2994	Y75_RS14975	NC_007779.1:3008683-3010069	88.3297	8.66418	-3.34976	down	0.00015	0.000818842	D-phenylhydantoinase
gene3047	Y75_RS15240	NC_007779.1:3068820-3069900	1652.84	9521.5	2.52624	up	5.00E-05	0.000301702	class II fructose-bisphosphate aldolase
gene1686	tqsA	NC_007779.1:1675626-1676661	50.1093	17.3779	-1.52783	down	0.0103	0.031151	Y75_RS08435;AI-2 transporter TqsA
gene4164	Y75_RS20825	NC_007779.1:4201766-4202392	490.238	1408.43	1.52253	up	5.00E-05	0.000301702	large-conductance mechanosensitive channel
gene4245	Y75_RS21230	NC_007779.1:4291353-4292790	123.966	31.691	-1.9678	down	5.00E-05	0.000301702	nitrite reductase (cytochrome; ammonia-forming) c552 subunit
gene3938	Y75_RS19695	NC_007779.1:3983674-3984007	1340.07	99264.6	6.2109	up	5.00E-05	0.000301702	acid stress chaperone HdeA
gene3312	Y75_RS16565	NC_007779.1:3332994-3333306	1299.24	2907.25	1.16199	up	0.0003	0.00153	50S ribosomal protein L21
gene3956	Y75_RS19785	NC_007779.1:3999869-4000304	4475.71	10337.8	1.20775	up	5.00E-05	0.000301702	universal stress protein A
gene3012	Y75_RS15065	NC_007779.1:3032312-3033830	248.733	500.115	1.00766	up	5.00E-05	0.000301702	lysine--tRNA ligase
gene3592	Y75_RS17965	NC_007779.1:3619488-3620250	635.42	2352.96	1.88869	up	5.00E-05	0.000301702	uridine phosphorylase
gene3243	Y75_RS16220	NC_007779.1:3264893-3265883	114.376	9.20406	-3.63537	down	0.00405	0.014639	serine/threonine dehydratase
gene1386	Y75_RS06935	NC_007779.1:1378545-1382521	40.6458	13.5946	-1.58008	down	0.01505	0.0429029	NADH-binding oxidoreductase
gene2922	Y75_RS14615	NC_007779.1:2936123-2937542	78.265	21.0596	-1.89389	down	5.00E-05	0.000301702	L-fuculokinase
gene2723	tyrA	NC_007779.1:2737603-2738725	64.611	207.276	1.6817	up	5.00E-05	0.000301702	Y75_RS13620;T-protein
gene3282	Y75_RS16415	NC_007779.1:3299820-3301131	938.122	2248.04	1.26082	up	5.00E-05	0.000301702	SCP2 domain-containing protein
gene2648	Y75_RS13245	NC_007779.1:2660298-2660787	1526.96	597.333	-1.35406	down	5.00E-05	0.000301702	Fe-S cluster assembly transcriptional regulator IscR
gene4535	Y75_RS22680	NC_007779.1:4571966-4573199	9.10279	82.0638	3.17236	up	0.0003	0.00153	multidrug resistance protein MdtM
gene3816	Y75_RS19085	NC_007779.1:3845495-3846428	157.783	480.757	1.60736	up	5.00E-05	0.000301702	ADP-L-glycero-D-mannoheptose-6-epimerase
gene1344	Y75_RS06725	NC_007779.1:1337544-1340220	676.041	222.728	-1.60183	down	5.00E-05	0.000301702	aconitate hydratase 1
gene3036	Y75_RS15185	NC_007779.1:3057321-3057981	244.1	582.963	1.25594	up	5.00E-05	0.000301702	ribose-5-phosphate isomerase
gene2705	Y75_RS13530	NC_007779.1:2717390-2717810	600.487	217.229	-1.46692	down	0.0002	0.00106829	thiol disulfide reductase thioredoxin
gene2327	Y75_RS11640	NC_007779.1:2319510-2320161	788.126	1728.77	1.13325	up	5.00E-05	0.000301702	DNA-binding response regulator
gene3928	Y75_RS19645	NC_007779.1:3969173-3970823	53.7323	136.208	1.34195	up	5.00E-05	0.000301702	trehalase
gene492	Y75_RS02465	NC_007779.1:502699-503920	67.1363	21.1606	-1.66571	down	0.0034	0.0126329	fosmidomycin resistance protein
gene3420	nudC	NC_007779.1:3439004-3439778	63.1185	130.618	1.04922	up	0.00395	0.0143192	Y75_RS17105;NADH pyrophosphatase
gene1505	Y75_RS07530	NC_007779.1:1500364-1500589	30769.9	7973.15	-1.9483	down	5.00E-05	0.000301702	hypothetical protein
gene1958	Y75_RS09795	NC_007779.1:1942026-1943349	194.694	75.9605	-1.35789	down	5.00E-05	0.000301702	murein DD-endopeptidase MepM
gene2857	Y75_RS14290	NC_007779.1:2863756-2865121	46.0879	11.6838	-1.97988	down	0.01245	0.0367868	permease
gene1681	Y75_RS08410	NC_007779.1:1673062-1673398	872.308	20275.5	4.53875	up	5.00E-05	0.000301702	acid-shock protein
gene1068	pgaB	NC_007779.1:1088260-1090279	102.967	13.047	-2.9804	down	5.00E-05	0.000301702	Y75_RS05345;poly-beta-1,6-N-acetyl-D-glucosamine N-deacetylase PgaB
gene3503	Y75_RS17520	NC_007779.1:3528166-3529129	296.374	1483.52	2.32353	up	5.00E-05	0.000301702	ATP-dependent 6-phosphofructokinase
gene2248	Y75_RS11245	NC_007779.1:2236211-2236931	33.9255	8.83324	-1.94136	down	0.0131	0.0384329	protein SanA
gene3257	Y75_RS16290	NC_007779.1:3278768-3280049	47.7842	19.5578	-1.28879	down	0.00635	0.0208475	tagatose-1,6-bisphosphate aldolase
gene4096	Y75_RS20485	NC_007779.1:4154302-4154518	1043.96	4233.36	2.01974	up	0.015	0.0427931	hypothetical protein
gene852	Y75_RS04265	NC_007779.1:853604-855187	90.3192	21.7938	-2.05111	down	0.01165	0.0347261	anion transporter
gene1464	tynA	NC_007779.1:1450789-1453063	22.1308	7.57675	-1.5464	down	0.00595	0.0199926	Y75_RS07325;primary-amine oxidase
gene1955	Y75_RS09780	NC_007779.1:1938365-1939235	81.446	198.056	1.28199	up	0.0001	0.000564947	transcriptional regulator
gene906	Y75_RS04535	NC_007779.1:909752-911471	190.551	944.448	2.30929	up	5.00E-05	0.000301702	pyruvate dehydrogenase ubiquinone]
gene4205	malF	NC_007779.1:4247120-4248665	56.3917	19.0744	-1.56385	down	0.0003	0.00153	Y75_RS21030;maltose ABC transporter permease
gene3788	Y75_RS18945	NC_007779.1:3819244-3821541	37.0592	15.8245	-1.22767	down	0.01525	0.0434065	DNA ligase B
gene13	Y75_RS00070	NC_007779.1:12162-14079	1354.91	5838.76	2.10746	up	5.00E-05	0.000301702	molecular chaperone DnaK
gene3768	Y75_RS18845	NC_007779.1:3796547-3797960	50.3148	15.6424	-1.68552	down	0.0029	0.0111536	adenine permease
gene1283	Y75_RS06420	NC_007779.1:1281440-1288103	55.4337	140.645	1.34323	up	5.00E-05	0.000301702	respiratory nitrate reductase 1 alpha chain
gene1106	Y75_RS05535	NC_007779.1:1119477-1120053	160.052	54.7327	-1.54806	down	0.00425	0.0151704	hypothetical protein
gene3290	Y75_RS16455	NC_007779.1:3308887-3311023	717.031	1570.11	1.13076	up	0.0005	0.00240815	polyribonucleotide nucleotidyltransferase
gene908	Y75_RS04545	NC_007779.1:912583-914236	26.6194	11.6422	-1.19312	down	0.0105	0.0317044	hydroxylamine reductase
gene1990	Y75_RS09955	NC_007779.1:1975073-1977032	32.1217	10.058	-1.6752	down	0.0003	0.00153	chemotaxis protein CheA
gene4027	Y75_RS20140	NC_007779.1:4076896-4078402	1213.02	348.749	-1.79834	down	5.00E-05	0.000301702	aerobic glycerol-3-phosphate dehydrogenase
gene452	Y75_RS02265	NC_007779.1:460674-460947	1929.64	3917.21	1.0215	up	0.00605	0.020201	DNA-binding protein HU-beta
gene3672	Y75_RS18365	NC_007779.1:3700427-3701393	1841.69	227.393	-3.01777	down	5.00E-05	0.000301702	ribose ABC transporter permease
gene2117	Y75_RS10590	NC_007779.1:2090440-2091265	262.446	577.185	1.13701	up	5.00E-05	0.000301702	NAD(P)-dependent oxidoreductase
gene3487	Y75_RS17440	NC_007779.1:3514393-3514924	393.208	1759.9	2.16213	up	5.00E-05	0.000301702	HslU--HslV peptidase proteolytic subunit
gene4233	Y75_RS21170	NC_007779.1:4274638-4277461	71.0054	150.389	1.0827	up	5.00E-05	0.000301702	excinuclease ABC subunit A
gene462	Y75_RS02315	NC_007779.1:471821-472160	27.8329	405.807	3.86593	up	0.00185	0.00755214	nitrogen regulatory protein P-II 2
gene1411	Y75_RS07060	NC_007779.1:1403416-1406279	34.1935	8.87932	-1.9452	down	0.002	0.00803236	p-aminobenzoyl-glutamate hydrolase subunit B
gene3103	Y75_RS15520	NC_007779.1:3126927-3127692	177.759	415.271	1.22413	up	5.00E-05	0.000301702	glc operon transcriptional activator
gene3930	Y75_RS19655	NC_007779.1:3972834-3974235	98.2131	5048.18	5.6837	up	5.00E-05	0.000301702	glutamate decarboxylase alpha
gene3903	Y75_RS19520	NC_007779.1:3936566-3938551	48.1373	114.319	1.24784	up	0.0007	0.00322937	dipeptide transport ATP-binding protein DppD
gene4185	Y75_RS20930	NC_007779.1:4220698-4222003	571.317	43.7095	-3.70827	down	5.00E-05	0.000301702	isocitrate lyase
gene4014	Y75_RS20075	NC_007779.1:4059609-4060647	143.748	593.071	2.04467	up	5.00E-05	0.000301702	oxidoreductase
gene3599	rhtB	NC_007779.1:3627621-3628242	103.016	360.204	1.80595	up	5.00E-05	0.000301702	Y75_RS18000;homoserine/homoserine lactone efflux protein
gene1869	Y75_RS09350	NC_007779.1:1860563-1861943	34.9264	9.38567	-1.89579	down	0.0135	0.0393891	MFS transporter
gene748	Y75_RS03745	NC_007779.1:755583-758095	1000.76	162.36	-2.62383	down	5.00E-05	0.000301702	succinate dehydrogenase flavoprotein subunit
gene158	Y75_RS00795	NC_007779.1:176609-176954	1448.19	629.671	-1.20158	down	0.00135	0.00575722	iron-sulfur cluster insertion protein ErpA
gene320	Y75_RS01605	NC_007779.1:324800-326471	62.7747	15.1276	-2.053	down	5.00E-05	0.000301702	oxygen-dependent choline dehydrogenase
gene3527	Y75_RS17640	NC_007779.1:3551494-3553909	859.373	59.1933	-3.85978	down	5.00E-05	0.000301702	formate dehydrogenase-N subunit alpha
gene3580	fadA	NC_007779.1:3607908-3609072	181.39	45.8143	-1.98523	down	5.00E-05	0.000301702	Y75_RS17905;3-ketoacyl-CoA thiolase
gene3544	Y75_RS17725	NC_007779.1:3567404-3569441	25.3874	10.5376	-1.26857	down	0.0041	0.0147624	alpha-glucosidase
gene2936	amiC	NC_007779.1:2946412-2947666	77.5284	37.2367	-1.058	down	0.0008	0.0036322	Y75_RS14685;N-acetylmuramoyl-L-alanine amidase
gene448	Y75_RS02245	NC_007779.1:454356-455655	779.07	1627.51	1.06284	up	0.00045	0.00220441	trigger factor
gene1974	Y75_RS09875	NC_007779.1:1956291-1958721	56.2697	11.303	-2.31566	down	5.00E-05	0.000301702	Trimethylamine-N-oxide reductase 2
gene79	Y75_RS00400	NC_007779.1:87356-87848	48.5586	435.298	3.1642	up	5.00E-05	0.000301702	acetolactate synthase small subunit
gene752	Y75_RS03765	NC_007779.1:761943-763161	4153.03	575.882	-2.85032	down	5.00E-05	0.000301702	dihydrolipoyllysine-residue succinyltransferase component of 2-oxoglutarate dehydrogenase complex
gene3118	Y75_RS15595	NC_007779.1:3138632-3143796	422.151	103.527	-2.02776	down	0.01265	0.03723	Ni/Fe-hydrogenase b-type cytochrome subunit
gene3339	Y75_RS16700	NC_007779.1:3359052-3360471	47.6495	449.524	3.23786	up	5.00E-05	0.000301702	glutamate synthase
gene4356	Y75_RS21785	NC_007779.1:4405351-4406632	265.508	599.455	1.1749	up	5.00E-05	0.000301702	GTPase HflX
gene3528	Y75_RS17645	NC_007779.1:3553921-3556382	780.718	42.8682	-4.18682	down	5.00E-05	0.000301702	formate dehydrogenase-O iron-sulfur subunit
gene1059	Y75_RS05300	NC_007779.1:1079726-1081235	396.872	83.9764	-2.24062	down	5.00E-05	0.000301702	sodium:proline symporter
gene3481	Y75_RS17410	NC_007779.1:3508285-3508603	310.048	2000.31	2.68967	up	0.0001	0.000564947	met repressor
gene427	nusB	NC_007779.1:434360-434780	842.598	1830.51	1.11933	up	5.00E-05	0.000301702	Y75_RS02140;N utilization substance protein B
gene787	Y75_RS03940	NC_007779.1:786054-787107	234.315	568.416	1.2785	up	5.00E-05	0.000301702	phospho-2-dehydro-3-deoxyheptonate aldolase Phe-sensitive
gene714	Y75_RS03575	NC_007779.1:717367-720882	43.4447	7.86058	-2.46647	down	0.0008	0.0036322	putrescine-ornithine antiporter
gene3331	Y75_RS16660	NC_007779.1:3346969-3348093	192.108	422.123	1.13574	up	5.00E-05	0.000301702	RNase adaptor protein RapZ
gene796	Y75_RS03985	NC_007779.1:795510-796973	23.225	1299.67	5.80633	up	5.00E-05	0.000301702	molybdate-binding periplasmic protein
gene3388	Y75_RS16945	NC_007779.1:3408924-3409806	123.524	265.088	1.10168	up	0.0001	0.000564947	ribosomal protein L11 methyltransferase
gene2908	Y75_RS14545	NC_007779.1:2921190-2921640	104.2	283.111	1.44202	up	0.00895	0.0278836	flavodoxin
gene3099	Y75_RS15500	NC_007779.1:3122482-3122887	6296.84	2327.7	-1.43572	down	5.00E-05	0.000301702	protein GlcG
gene343	Y75_RS01720	NC_007779.1:350438-351890	29.0619	8.21768	-1.82233	down	0.0034	0.0126329	2-methylcitrate dehydratase
gene1674	Y75_RS08375	NC_007779.1:1665322-1666177	221.874	18.6018	-3.57622	down	5.00E-05	0.000301702	dimethylsulfoxide reductase
gene2353	Y75_RS11770	NC_007779.1:2354604-2355681	6830.45	236.339	-4.85305	down	5.00E-05	0.000301702	glycerophosphoryl diester phosphodiesterase
gene1326	Y75_RS06635	NC_007779.1:1320140-1321499	389.887	63.6975	-2.61375	down	5.00E-05	0.000301702	bifunctional indole-3-glycerol phosphate synthase/phosphoribosylanthranilate isomerase
gene2839	Y75_RS14200	NC_007779.1:2846070-2849091	58.0141	246.956	2.08978	up	5.00E-05	0.000301702	formate hydrogenlyase subunit 3
gene3477	Y75_RS17390	NC_007779.1:3503174-3504065	33.1135	657.9	4.31238	up	5.00E-05	0.000301702	5,10-methylenetetrahydrofolate reductase
gene3238	Y75_RS16195	NC_007779.1:3258376-3258766	169.057	38.47	-2.1357	down	0.0094	0.0289944	reactive intermediate/imine deaminase
gene1223	Y75_RS06120	NC_007779.1:1223881-1224211	141.647	563.491	1.99209	up	0.01405	0.0405175	hypothetical protein
gene4320	Y75_RS21605	NC_007779.1:4371570-4373007	8132.29	1750.37	-2.216	down	5.00E-05	0.000301702	aspartate ammonia-lyase
gene2918	Y75_RS14595	NC_007779.1:2930520-2931669	633.762	289.24	-1.13167	down	5.00E-05	0.000301702	lactaldehyde reductase
gene2652	Y75_RS13265	NC_007779.1:2664090-2666502	135.129	57.2396	-1.23925	down	0.0005	0.00240815	stationary phase inducible protein CsiE
gene3696	Y75_RS18485	NC_007779.1:3726282-3728132	97.2033	30.1483	-1.68893	down	0.003	0.0114907	phosphate ABC transporter permease
gene889	Y75_RS04450	NC_007779.1:894060-895318	62.9948	133.463	1.08313	up	0.0003	0.00153	putrescine-binding periplasmic protein
gene522	Y75_RS02615	NC_007779.1:536856-538311	16.1351	3.03569	-2.41011	down	0.0171	0.0479392	allantoin transporter
gene1453	Y75_RS07270	NC_007779.1:1436898-1437333	8997.16	3577.24	-1.33062	down	5.00E-05	0.000301702	universal stress protein F
gene509	Y75_RS02550	NC_007779.1:518362-522054	94.1277	40.807	-1.2058	down	0.0002	0.00106829	ABC transporter permease
gene4291	Y75_RS21460	NC_007779.1:4337959-4340268	564.412	222.906	-1.34031	down	0.0096	0.0293921	DNA-binding response regulator
gene603	Y75_RS03020	NC_007779.1:608681-609311	27.4262	218.743	2.99561	up	5.00E-05	0.000301702	4'-phosphopantetheinyl transferase
gene1627	Y75_RS08140	NC_007779.1:1632715-1633999	17.8051	3.59417	-2.30856	down	0.0128	0.0376417	MFS transporter
gene1946	Y75_RS09735	NC_007779.1:1930761-1931421	928.998	304.114	-1.61106	down	5.00E-05	0.000301702	hypothetical protein
gene2790	nrdI	NC_007779.1:2799378-2802148	42.8398	360.465	3.07284	up	0.00705	0.0226855	Y75_RS13955;protein NrdI
gene2311	Y75_RS11560	NC_007779.1:2301602-2303594	104.289	19.325	-2.43205	down	0.00125	0.00540505	ferredoxin-type protein NapH
gene1274	Y75_RS06375	NC_007779.1:1272325-1273426	51.0093	15.3344	-1.73399	down	0.00595	0.0199926	sodium/proton antiporter ChaA
gene4206	Y75_RS21035	NC_007779.1:4248818-4250009	135.273	54.7224	-1.30567	down	5.00E-05	0.000301702	maltose-binding periplasmic protein
gene2995	Y75_RS14980	NC_007779.1:3010116-3011049	511.742	24.5984	-4.37878	down	5.00E-05	0.000301702	carbamate kinase-like protein YqeA
gene1960	Y75_RS09805	NC_007779.1:1944375-1945913	40.17	195.955	2.28633	up	5.00E-05	0.000301702	Mn2+/Zn2+ABC transporter ATP-binding protein
gene4421	Y75_RS22110	NC_007779.1:4465201-4467340	99.8887	217.713	1.12404	up	5.00E-05	0.000301702	anaerobic ribonucleoside triphosphate reductase
gene450	Y75_RS02255	NC_007779.1:456649-457924	626.01	1516.07	1.27608	up	0.0001	0.000564947	ATP-dependent Clp protease ATP-binding subunit ClpX
gene3496	Y75_RS17485	NC_007779.1:3522959-3523388	362.502	2435.34	2.74806	up	5.00E-05	0.000301702	universal stress protein D
gene1577	Y75_RS07890	NC_007779.1:1576960-1579333	12.0764	47.4447	1.97406	up	5.00E-05	0.000301702	TonB-dependent receptor
gene2880	Y75_RS14405	NC_007779.1:2886233-2886968	55.1317	10.4376	-2.40109	down	0.004	0.0144723	phosphoadenosine phosphosulfate reductase
gene3156	Y75_RS15785	NC_007779.1:3175936-3176566	231.85	560.279	1.27295	up	5.00E-05	0.000301702	ADP-ribose pyrophosphatase
gene2576	Y75_RS12885	NC_007779.1:2574753-2577033	706.675	204.936	-1.78588	down	5.00E-05	0.000301702	NADP-dependent malic enzyme
gene2415	Y75_RS12080	NC_007779.1:2420192-2422337	458.591	2487.75	2.43956	up	5.00E-05	0.000301702	phosphate acetyltransferase
gene1910	Y75_RS09555	NC_007779.1:1900140-1901739	33.4724	11.5502	-1.53505	down	0.00435	0.0154239	cyclic di-GMP phosphodiesterase
gene4355	Y75_RS21780	NC_007779.1:4404967-4405276	1004.63	3240.38	1.68949	up	5.00E-05	0.000301702	RNA-binding protein Hfq
gene2430	Y75_RS12155	NC_007779.1:2434166-2435684	67.9838	267.203	1.97467	up	5.00E-05	0.000301702	amidophosphoribosyltransferase
gene4255	Y75_RS21280	NC_007779.1:4302425-4302845	140.414	870.863	2.63276	up	5.00E-05	0.000301702	spermidine/putrescine ABC transporter substrate-binding protein
gene3967	Y75_RS19840	NC_007779.1:4009812-4014736	109.495	37.0758	-1.56232	down	0.00485	0.0168281	inner membrane transport permease YhhJ
gene1951	Y75_RS09760	NC_007779.1:1933828-1934470	184.709	524.066	1.5045	up	5.00E-05	0.000301702	KHG/KDPG aldolase
gene4231	Y75_RS21160	NC_007779.1:4273827-4274244	789.6	2251.75	1.51186	up	5.00E-05	0.000301702	thiamin phosphate synthase
gene3150	Y75_RS15755	NC_007779.1:3171185-3171767	169.553	398.827	1.23403	up	0.0003	0.00153	modulator of drug activity B
gene4295	Y75_RS21480	NC_007779.1:4342931-4345202	30.1354	185.138	2.61907	up	5.00E-05	0.000301702	arginine decarboxylase
gene2635	Y75_RS13180	NC_007779.1:2643088-2643520	790.947	237.104	-1.73806	down	5.00E-05	0.000301702	nucleoside-diphosphate kinase
gene1535	Y75_RS07680	NC_007779.1:1526194-1527694	47.5709	11.7622	-2.01592	down	0.001	0.00441114	L-asparagine permease
gene1880	Y75_RS09405	NC_007779.1:1873754-1875245	58.8698	28.5491	-1.04408	down	0.005	0.0172681	diguanylate cyclase
gene2615	Y75_RS13080	NC_007779.1:2619852-2621528	74.4287	378.734	2.34726	up	5.00E-05	0.000301702	phosphoribosylformylglycinamidine cyclo-ligase
gene1369	puuD	NC_007779.1:1362833-1363598	49.3075	12.314	-2.0015	down	0.00645	0.0210459	Y75_RS06850;gamma-glutamyl-gamma-aminobutyrate hydrolase
gene3669	Y75_RS18350	NC_007779.1:3696068-3698445	358.381	43.1248	-3.0549	down	5.00E-05	0.000301702	transcriptional regulator RbsR
gene2884	Y75_RS14425	NC_007779.1:2891312-2892835	58.3563	26.9152	-1.11647	down	0.0095	0.0291579	electron transfer flavoprotein-quinone oxidoreductase
gene1243	Y75_RS06220	NC_007779.1:1239147-1240446	647.172	320.654	-1.01313	down	5.00E-05	0.000301702	D-amino acid dehydrogenase small subunit
gene3097	Y75_RS15490	NC_007779.1:3118252-3119935	269.366	40.3791	-2.73789	down	5.00E-05	0.000301702	glycolate permease GlcA
gene2686	Y75_RS13435	NC_007779.1:2701136-2702719	124.956	302.093	1.27357	up	0.00015	0.000818842	GTPase Era
gene4552	Y75_RS22765	NC_007779.1:4596336-4597992	33.5089	15.8303	-1.08186	down	0.0134	0.039128	methyl-accepting chemotaxis protein I
gene2411	Y75_RS12060	NC_007779.1:2417545-2418040	375.819	1818.65	2.27476	up	5.00E-05	0.000301702	hypothetical protein
gene1328	Y75_RS06645	NC_007779.1:1321502-1324660	540.997	25.6917	-4.39625	down	5.00E-05	0.000301702	anthranilate synthase component I
gene173	Y75_RS00870	NC_007779.1:192871-193429	1326.41	2861.81	1.1094	up	5.00E-05	0.000301702	ribosome recycling factor
gene590	Y75_RS02955	NC_007779.1:594822-596196	57.0896	8.63384	-2.72515	down	0.0009	0.00402245	cation efflux system protein CusC
gene3694	Y75_RS18475	NC_007779.1:3725155-3726196	735.59	167.636	-2.13357	down	5.00E-05	0.000301702	phosphate-binding protein
gene3765	Y75_RS18830	NC_007779.1:3791790-3793110	51.7879	16.3674	-1.66179	down	0.0028	0.0108025	regulatory protein UhpC
gene3893	Y75_RS19470	NC_007779.1:3927480-3928179	140.544	386.63	1.45993	up	5.00E-05	0.000301702	autotransporter beta-domain protein
gene3494	Y75_RS17475	NC_007779.1:3521101-3522112	640.37	91.9749	-2.79959	down	5.00E-05	0.000301702	fructose 1,6-bisphosphatase
gene3831	Y75_RS19160	NC_007779.1:3859397-3863016	219.963	24.4258	-3.17078	down	0.0002	0.00106829	dual role activator/repressor for lldPRD operon
gene675	Y75_RS03380	NC_007779.1:683898-684834	271.022	70.267	-1.94749	down	5.00E-05	0.000301702	pyrimidine-specific ribonucleoside hydrolase RihA
gene164	Y75_RS00825	NC_007779.1:182462-183620	127.167	46.3561	-1.45589	down	5.00E-05	0.000301702	carbohydrate diacid regulator
gene2333	Y75_RS11670	NC_007779.1:2324712-2327921	81.1118	33.6823	-1.26792	down	0.00295	0.0113342	acetoacetate metabolism regulatory protein AtoC
gene604	Y75_RS03025	NC_007779.1:609476-611717	23.232	913.56	5.29731	up	5.00E-05	0.000301702	ferrienterobactin receptor
gene17	nhaA	NC_007779.1:17488-18655	712.586	188.791	-1.91627	down	5.00E-05	0.000301702	Y75_RS00090;Na+/H+ antiporter NhaA
gene153	Y75_RS00770	NC_007779.1:169777-173444	49.2239	134.207	1.44703	up	0.00645	0.0210459	iron(3+)-hydroxamate import ATP-binding protein FhuC
gene1911	Y75_RS09560	NC_007779.1:1901742-1903496	308.651	39.4614	-2.96746	down	5.00E-05	0.000301702	hypothetical protein
gene3164	Y75_RS15825	NC_007779.1:3182468-3183122	487.073	173.902	-1.48586	down	5.00E-05	0.000301702	3,4-dihydroxy-2-butanone-4-phosphate synthase
gene1890	Y75_RS09455	NC_007779.1:1880720-1880969	3493.5	8834.53	1.33848	up	0.0026	0.0100831	membrane protein
gene3871	Y75_RS19360	NC_007779.1:3905513-3908214	103.449	21.7808	-2.24778	down	5.00E-05	0.000301702	xylose ABC transporter permease
gene2840	Y75_RS14205	NC_007779.1:2846070-2849091	50.8283	483.318	3.24927	up	5.00E-05	0.000301702	formate hydrogenlyase subunit 2
gene3189	Y75_RS15950	NC_007779.1:3206679-3208143	44.3443	13.7174	-1.69274	down	0.00155	0.00649117	L-tartrate/succinate antiporter
gene932	Y75_RS04665	NC_007779.1:944454-945318	443.671	58.604	-2.92042	down	5.00E-05	0.000301702	dimethyl sulfoxide reductase subunit C
gene3800	Y75_RS19005	NC_007779.1:3829262-3830072	78.742	236.654	1.58758	up	5.00E-05	0.000301702	formamidopyrimidine-DNA glycosylase
gene4296	Y75_RS21485	NC_007779.1:4345397-4346306	64.0538	149.464	1.22244	up	0.00085	0.00383582	melibiose operon regulatory protein
gene3002	Y75_RS15015	NC_007779.1:3019195-3022842	561.48	17.7721	-4.98155	down	5.00E-05	0.000301702	molybdopterin-dependent oxidoreductase Mo/Fe-S-binding subunit
gene24	Y75_RS00125	NC_007779.1:22390-25701	266.746	851.176	1.67399	up	5.00E-05	0.000301702	isoleucine--tRNA ligase
gene3746	Y75_RS18735	NC_007779.1:3776811-3777918	44.9375	14.6604	-1.61599	down	0.0071	0.0228267	permease
gene1454	Y75_RS07275	NC_007779.1:1437473-1438607	28.4526	6.72282	-2.08142	down	0.00645	0.0210459	phosphoporin PhoE
gene3595	Y75_RS17980	NC_007779.1:3623864-3625605	41.3851	385.499	3.21955	up	5.00E-05	0.000301702	transcriptional regulator
gene870	bssR	NC_007779.1:878669-879053	22044.8	5880.36	-1.90646	down	5.00E-05	0.000301702	Y75_RS04355;biofilm regulator BssR
gene2579	Y75_RS12900	NC_007779.1:2580389-2581433	346.418	117.448	-1.56049	down	5.00E-05	0.000301702	DUF1176 domain-containing protein
gene4311	Y75_RS21560	NC_007779.1:4359631-4361089	57.0351	24.9355	-1.19365	down	0.0043	0.0152903	dipeptide and tripeptide permease C
gene2668	Y75_RS13345	NC_007779.1:2682909-2684163	972.005	2744.97	1.49776	up	5.00E-05	0.000301702	serine hydroxymethyltransferase
gene1645	Y75_RS08230	NC_007779.1:1644968-1646018	30.2506	7.94396	-1.92903	down	0.0068	0.0219951	phage protein
gene3836	Y75_RS19185	NC_007779.1:3864255-3865991	81.3949	226.807	1.47845	up	5.00E-05	0.000301702	mannitol-1-phosphate 5-dehydrogenase
gene4357	Y75_RS21790	NC_007779.1:4406717-4407977	798.567	1701.02	1.09091	up	0.0002	0.00106829	protease modulator HflK
gene3874	Y75_RS19375	NC_007779.1:3909649-3910972	93.5744	30.2441	-1.62946	down	5.00E-05	0.000301702	xylose isomerase
gene3849	Y75_RS19250	NC_007779.1:3883903-3885442	352.787	94.2049	-1.90492	down	5.00E-05	0.000301702	aldehyde dehydrogenase
gene3511	Y75_RS17560	NC_007779.1:3535250-3535871	111.598	420.852	1.915	up	5.00E-05	0.000301702	superoxide dismutase Mn]
gene2624	Y75_RS13125	NC_007779.1:2629613-2631191	264.184	631.449	1.25712	up	5.00E-05	0.000301702	GMP synthetase
gene1693	Y75_RS08470	NC_007779.1:1683872-1684592	78.0932	167.215	1.09844	up	0.00145	0.00610673	DNA-binding response regulator
gene3001	Y75_RS15010	NC_007779.1:3019195-3022842	617.407	16.9479	-5.18704	down	0.0001	0.000564947	oxidoreductase
gene4043	Y75_RS20220	NC_007779.1:4097451-4100009	239.202	4125.93	4.10842	up	5.00E-05	0.000301702	ferrous iron transporter B
gene645	Y75_RS03230	NC_007779.1:655409-656390	44.9796	112.17	1.31834	up	0.0021	0.00837974	anaerobic C4-dicarboxylate transporter DcuC
gene356	mhpA	NC_007779.1:367834-369499	38.1386	10.4579	-1.86666	down	0.0051	0.0175321	Y75_RS01785;3-(3-hydroxy-phenyl)propionate/3-hydroxycinnamic acid hydroxylase
gene3000	Y75_RS15005	NC_007779.1:3017816-3019145	329.558	8.06885	-5.35203	down	5.00E-05	0.000301702	protein SsnA
gene2905	Y75_RS14530	NC_007779.1:2916700-2918041	284.679	43.903	-2.69694	down	5.00E-05	0.000301702	glucarate dehydratase
gene4116	Y75_RS20585	NC_007779.1:4170562-4173256	27.1128	12.3732	-1.13176	down	0.0021	0.00837974	bifunctional chitinase/lysozyme
gene523	Y75_RS02620	NC_007779.1:538370-539732	31.4994	4.28274	-2.87872	down	0.01635	0.0461144	cyclic amidohydrolase
gene3009	Y75_RS15050	NC_007779.1:3029889-3031471	87.3751	8.99057	-3.28074	down	0.0003	0.00153	uric acid transporter UacT
gene2792	Y75_RS13965	NC_007779.1:2802157-2803117	18.4878	143.425	2.95564	up	5.00E-05	0.000301702	ribonucleoside-diphosphate reductase 2 subunit beta
gene3579	Y75_RS17900	NC_007779.1:3605709-3607899	470.395	183.293	-1.35972	down	5.00E-05	0.000301702	fatty acid oxidation complex subunit alpha
gene2538	Y75_RS12695	NC_007779.1:2539511-2541239	545.146	2209.58	2.01906	up	5.00E-05	0.000301702	phosphoenolpyruvate--protein phosphotransferase
gene3134	Y75_RS15675	NC_007779.1:3154010-3155174	187.287	411.291	1.13491	up	5.00E-05	0.000301702	alcohol dehydrogenase
gene1368	Y75_RS06845	NC_007779.1:1361203-1362622	38.4905	14.023	-1.45671	down	0.00545	0.0185809	gamma-glutamylputrescine synthetase PuuA
gene1592	Y75_RS07965	NC_007779.1:1595822-1599800	19.7274	5.57122	-1.82414	down	5.00E-05	0.000301702	hypothetical protein
gene3594	Y75_RS17975	NC_007779.1:3621366-3623628	33.6913	833.3	4.62839	up	5.00E-05	0.000301702	5-methyltetrahydropteroyltriglutamate--homocysteine methyltransferase
gene855	Y75_RS04280	NC_007779.1:858217-859483	42.6997	18.2357	-1.22746	down	0.00905	0.028101	DUF1479 domain-containing protein
gene3224	Y75_RS16125	NC_007779.1:3247624-3247993	769.59	2022.66	1.39409	up	5.00E-05	0.000301702	hypothetical protein
gene1383	Y75_RS06920	NC_007779.1:1374935-1376646	34.1727	8.4944	-2.00826	down	0.01805	0.0499629	ABC transporter permease
gene4504	Y75_RS22525	NC_007779.1:4545636-4546239	24.7686	220.465	3.15396	up	5.00E-05	0.000301702	type 1 fimbriae regulatory protein FimB
gene2364	Y75_RS11825	NC_007779.1:2367100-2368303	138.92	287.632	1.04997	up	5.00E-05	0.000301702	competence/damage-inducible protein A
gene1493	Y75_RS07470	NC_007779.1:1489945-1491385	400.545	108.637	-1.88244	down	5.00E-05	0.000301702	lactaldehyde dehydrogenase
gene1046	Y75_RS05235	NC_007779.1:1067533-1068130	1634.19	6243.86	1.93386	up	5.00E-05	0.000301702	NAD(P)H dehydrogenase (quinone)
gene1035	Y75_RS05180	NC_007779.1:1053855-1056570	41.4448	19.5466	-1.08427	down	0.001	0.00441114	hybrid sensor histidine kinase/response regulator
gene2955	Y75_RS14780	NC_007779.1:2970252-2971293	246.714	549.228	1.15456	up	5.00E-05	0.000301702	protein tas
gene1782	Y75_RS08915	NC_007779.1:1776399-1777158	94.7404	264.698	1.48229	up	5.00E-05	0.000301702	3-dehydroquinase
gene1987	Y75_RS09940	NC_007779.1:1971096-1972698	34.8117	10.6869	-1.70373	down	0.0021	0.00837974	methyl-accepting chemotaxis protein IV
gene2786	Y75_RS13935	NC_007779.1:2797819-2798269	512.399	135.207	-1.9221	down	0.0003	0.00153	L-alanine exporter AlaE
gene2843	Y75_RS14220	NC_007779.1:2849302-2849653	41.4264	428.127	3.36942	up	0.0079	0.0249463	protein HypA
gene3006	Y75_RS15035	NC_007779.1:3027179-3029587	315.862	35.1146	-3.16915	down	0.00215	0.00855176	oxidoreductase
gene900	Y75_RS04505	NC_007779.1:904373-904889	144.359	330.181	1.1936	up	0.0021	0.00837974	lipoprotein
gene4473	fecB	NC_007779.1:4516137-4518988	55.4587	175.035	1.65816	up	0.0002	0.00106829	Y75_RS22370;Fe(3+) dicitrate-binding periplasmic protein
gene134	Y75_RS00675	NC_007779.1:147943-148795	96.8449	202.609	1.06495	up	0.0004	0.00199357	pantoate--beta-alanine ligase
gene3249	Y75_RS16250	NC_007779.1:3270479-3271625	485.784	45.5582	-3.41453	down	5.00E-05	0.000301702	glycerate 2-kinase
gene1476	Y75_RS07385	NC_007779.1:1463838-1465152	100.897	27.3438	-1.88359	down	5.00E-05	0.000301702	phenylacetate--CoA ligase
gene1573	Y75_RS07870	NC_007779.1:1570667-1572203	136.755	2043.7	3.90152	up	5.00E-05	0.000301702	glutamate:gamma-aminobutyrate antiporter
gene3960	Y75_RS19805	NC_007779.1:4004521-4005529	44.1367	232.95	2.39997	up	5.00E-05	0.000301702	membrane protein
gene3196	Y75_RS15985	NC_007779.1:3214382-3215147	64.0983	371.975	2.53685	up	5.00E-05	0.000301702	NADPH-dependent ferric siderophore reductase
gene756	Y75_RS03785	NC_007779.1:766465-768382	48.7954	13.6491	-1.83794	down	5.00E-05	0.000301702	PTS 2-O-a-mannosyl-D-glycerate transporter subunit IIABC
gene4342	Y75_RS21715	NC_007779.1:4390726-4394050	76.3317	31.4698	-1.27832	down	5.00E-05	0.000301702	miniconductance mechanosensitive channel MscM
gene1014	Y75_RS05075	NC_007779.1:1035487-1038028	169.273	1869.34	3.4651	up	5.00E-05	0.000301702	hydrogenase 1 maturation protease
gene3650	Y75_RS18255	NC_007779.1:3677235-3678711	47.7697	479.206	3.32648	up	5.00E-05	0.000301702	ketol-acid reductoisomerase
gene925	Y75_RS04630	NC_007779.1:933016-933511	560.489	1478.87	1.39974	up	5.00E-05	0.000301702	leucine-responsive regulatory protein
gene1570	Y75_RS07855	NC_007779.1:1565047-1567471	22.288	9.50371	-1.22971	down	0.00455	0.0160718	oxygen-sensing cyclic-di-GMP phosphodiesterase
gene4053	Y75_RS20270	NC_007779.1:4110666-4111068	248.358	541.227	1.12382	up	0.0093	0.0287574	heat-shock protein 15
gene3718	Y75_RS18595	NC_007779.1:3749070-3750486	410.022	28.8765	-3.82773	down	5.00E-05	0.000301702	tryptophanase
gene300	Y75_RS01505	NC_007779.1:303718-308556	33.1934	12.1416	-1.45094	down	0.01305	0.0383164	usher protein EcpC
gene2089	Y75_RS10450	NC_007779.1:2064527-2065460	130.195	310.602	1.25439	up	5.00E-05	0.000301702	transpeptidase
gene619	Y75_RS03100	NC_007779.1:629116-631222	408.398	140.42	-1.54023	down	5.00E-05	0.000301702	carbon starvation protein A
gene2284	Y75_RS11425	NC_007779.1:2275697-2277512	61.0566	26.3597	-1.21181	down	0.0005	0.00240815	ABC transporter substrate-binding protein
gene4020	Y75_RS20105	NC_007779.1:4065536-4066640	349.247	1319.35	1.91751	up	5.00E-05	0.000301702	aspartate-semialdehyde dehydrogenase
gene1409	Y75_RS07050	NC_007779.1:1401960-1403367	28.7148	6.79879	-2.07844	down	0.0056	0.01904	p-aminobenzoyl-glutamate transporter
gene4232	Y75_RS21165	NC_007779.1:4274247-4274604	586.817	1581.6	1.43041	up	5.00E-05	0.000301702	hypothetical protein
gene382	Y75_RS01915	NC_007779.1:392199-393642	17.6091	6.43018	-1.45339	down	0.0147	0.0420016	pertactin
gene3251	Y75_RS16260	NC_007779.1:3272641-3273412	421.807	35.5444	-3.56889	down	5.00E-05	0.000301702	5-keto-4-deoxy-D-glucarate aldolase
gene3239	Y75_RS16200	NC_007779.1:3258779-3261074	83.6332	12.9222	-2.69422	down	5.00E-05	0.000301702	PFL-like enzyme TdcE
gene4384	Y75_RS21925	NC_007779.1:4429797-4430193	648.324	1779.98	1.45707	up	5.00E-05	0.000301702	30S ribosomal protein S6
gene4209	lamB	NC_007779.1:4251560-4252901	62.1932	17.9261	-1.7947	down	0.0001	0.000564947	Y75_RS21050;maltoporin
gene4228	Y75_RS21145	NC_007779.1:4270703-4271897	85.7013	279.118	1.70349	up	5.00E-05	0.000301702	aromatic amino acid aminotransferase
gene3996	Y75_RS19985	NC_007779.1:4042854-4043964	17.0222	65.5188	1.94449	up	0.00065	0.00303252	branched chain amino acid ABC transporter substrate-binding protein
gene3296	Y75_RS16485	NC_007779.1:3317408-3317861	123.911	419.209	1.75836	up	0.0007	0.00322937	ribosome maturation factor
gene394	Y75_RS01975	NC_007779.1:402504-402825	585.902	1195.37	1.02872	up	0.00935	0.028888	phosphate starvation-inducible protein PsiF
gene3467	Y75_RS17340	NC_007779.1:3489544-3492686	34.0261	12.8686	-1.40278	down	0.0019	0.0076888	formate C-acetyltransferase
gene114	Y75_RS00575	NC_007779.1:122091-122856	105.526	913.149	3.11325	up	5.00E-05	0.000301702	pyruvate dehydrogenase complex repressor
gene4131	Y75_RS20660	NC_007779.1:4185017-4186487	27.9675	9.58146	-1.54543	down	0.01315	0.0385492	general secretory pathway protein
gene2261	Y75_RS11310	NC_007779.1:2248111-2250103	27.5977	247.464	3.1646	up	5.00E-05	0.000301702	colicin I receptor
gene1325	Y75_RS06630	NC_007779.1:1318129-1320129	1752.79	299.037	-2.55125	down	5.00E-05	0.000301702	tryptophan synthase subunit beta
gene1766	Y75_RS08835	NC_007779.1:1759434-1760439	231.371	655.882	1.50323	up	5.00E-05	0.000301702	transpeptidase
gene3671	Y75_RS18360	NC_007779.1:3699512-3700403	16298.4	834.865	-4.28705	down	5.00E-05	0.000301702	D-ribose ABC transporter substrate-binding protein
gene1568	Y75_RS07845	NC_007779.1:1562644-1564195	44.4353	12.0872	-1.87822	down	0.0004	0.00199357	peptide ABC transporter substrate-binding protein
gene1001	Y75_RS05010	NC_007779.1:1026978-1027437	683.912	1551.61	1.18188	up	5.00E-05	0.000301702	methylglyoxal synthase
gene3860	Y75_RS19305	NC_007779.1:3894333-3895611	50.4379	19.0438	-1.40519	down	0.00785	0.0248095	2,3-diketo-L-gulonate TRAP transporter permease
gene1475	Y75_RS07380	NC_007779.1:1460767-1463812	65.8818	22.9082	-1.52402	down	0.0019	0.0076888	3-oxoadipyl-CoA/3-oxo-5,6-dehydrosuberyl-CoA thiolase
gene4242	Y75_RS21215	NC_007779.1:4286842-4288803	105.193	19.7217	-2.41519	down	5.00E-05	0.000301702	cation acetate symporter
gene3165	Y75_RS15830	NC_007779.1:3183495-3183786	2318.17	5395.15	1.21867	up	5.00E-05	0.000301702	BMFP family fusogenic protein
gene1814	Y75_RS09075	NC_007779.1:1808083-1809013	521.804	1380.03	1.40312	up	5.00E-05	0.000301702	ATP-dependent 6-phosphofructokinase
gene1956	Y75_RS09785	NC_007779.1:1939362-1940805	573.616	1414.83	1.30247	up	5.00E-05	0.000301702	pyruvate kinase II
gene1252	Y75_RS06265	NC_007779.1:1249272-1250691	84.0248	210.109	1.32225	up	5.00E-05	0.000301702	dihydroxyacetone kinase subunit DhaM
gene78	Y75_RS00395	NC_007779.1:85629-87354	51.6251	485.41	3.23306	up	5.00E-05	0.000301702	acetolactate synthase isozyme 3 large subunit
gene3492	Y75_RS17465	NC_007779.1:3518590-3519436	3693.52	345.532	-3.41811	down	5.00E-05	0.000301702	aquaporin
gene2594	Y75_RS12975	NC_007779.1:2597537-2598416	699.293	1537.01	1.13615	up	0.00015	0.000818842	4-hydroxy-tetrahydrodipicolinate synthase
gene1181	Y75_RS05910	NC_007779.1:1189892-1192024	141.329	528.72	1.90345	up	5.00E-05	0.000301702	DNA-binding response regulator
gene3242	Y75_RS16215	NC_007779.1:3263540-3264872	138.671	15.8633	-3.1279	down	5.00E-05	0.000301702	threonine/serine transporter TdcC
gene344	Y75_RS01725	NC_007779.1:351929-353816	48.3195	17.7145	-1.44767	down	0.0006	0.00282045	propionyl-CoA synthetase
gene1387	Y75_RS06940	NC_007779.1:1378545-1382521	24.827	5.75619	-2.10873	down	0.00135	0.00575722	family 65 glycosyl hydrolase
gene537	Y75_RS02690	NC_007779.1:553165-553660	725.421	1478.55	1.02729	up	5.00E-05	0.000301702	peptidyl-prolyl cis-trans isomerase
gene2201	Y75_RS11010	NC_007779.1:2182154-2186115	65.4032	26.5832	-1.29885	down	0.01665	0.0467834	ADP-ribosylglycohydrolase
gene1060	Y75_RS05305	NC_007779.1:1081420-1081742	0	31.1452	inf	up	0.00015	0.000818842	hypothetical protein
gene4149	Y75_RS20750	NC_007779.1:4194275-4194809	2374.9	5022.99	1.08068	up	5.00E-05	0.000301702	50S ribosomal protein L6
gene3063	Y75_RS15320	NC_007779.1:3085361-3086516	155.814	4302.53	4.78729	up	5.00E-05	0.000301702	S-adenosylmethionine synthase
gene1412	Y75_RS07065	NC_007779.1:1403416-1406279	44.3415	12.3888	-1.83963	down	0.0043	0.0152903	p-aminobenzoyl-glutamate hydrolase subunit A
gene749	Y75_RS03750	NC_007779.1:758110-758827	2848.31	175.967	-4.01673	down	5.00E-05	0.000301702	succinate dehydrogenase iron-sulfur subunit
gene4474	Y75_RS22375	NC_007779.1:4519032-4521357	42.8967	124.564	1.53795	up	5.00E-05	0.000301702	fe(3+) dicitrate transporter fecA
gene2837	hycE	NC_007779.1:2843417-2845127	20.6557	226.581	3.45542	up	5.00E-05	0.000301702	Y75_RS14190;formate hydrogenlyase subunit 5
gene2598	Y75_RS12995	NC_007779.1:2599856-2602492	51.8434	12.9378	-2.00257	down	0.0042	0.0150497	hydrogenase-4 component B
gene1254	Y75_RS06275	NC_007779.1:1251344-1252415	148.101	721.015	2.28345	up	5.00E-05	0.000301702	dihydroxyacetone kinase subunit DhaK
gene3275	Y75_RS16380	NC_007779.1:3296263-3296839	618.02	257.503	-1.26307	down	5.00E-05	0.000301702	osmotically-inducible protein OsmY
gene4475	Y75_RS22380	NC_007779.1:4521443-4522915	60.2335	144.036	1.25779	up	0.00115	0.00502518	protein FecR
gene3984	zntA	NC_007779.1:4031765-4033964	538.38	29.6587	-4.1821	down	5.00E-05	0.000301702	Y75_RS19925;cadmium-transporting ATPase
gene4576	Y75_RS22885	NC_007779.1:4617090-4618940	65.9103	197.941	1.58649	up	5.00E-05	0.000301702	patatin family protein
gene4602	Y75_RS23015	NC_007779.1:4644269-4644986	1349.27	4760.88	1.81905	up	5.00E-05	0.000301702	DNA-binding response regulator
gene4310	Y75_RS21555	NC_007779.1:4357877-4359395	441.828	158.388	-1.48002	down	5.00E-05	0.000301702	lysine--tRNA ligase heat inducible
gene214	Y75_RS01075	NC_007779.1:234026-234782	101.874	251.245	1.30232	up	0.0001	0.000564947	hydroxyacylglutathione hydrolase
gene4556	Y75_RS22785	NC_007779.1:4601829-4604121	103.742	47.3805	-1.13064	down	5.00E-05	0.000301702	phosphoglycerol transferase I
gene4015	Y75_RS20080	NC_007779.1:4060769-4061465	72.5787	172.401	1.24815	up	0.0007	0.00322937	quercetin 2,3-dioxygenase
gene341	Y75_RS01710	NC_007779.1:347905-348796	41.7969	8.4975	-2.29829	down	0.0173	0.048318	methylisocitrate lyase
gene3101	Y75_RS15510	NC_007779.1:3124125-3126677	338.536	91.4384	-1.88844	down	0.0095	0.0291579	glycolate oxidase
gene3993	Y75_RS19970	NC_007779.1:4040741-4041860	38.493	92.623	1.26677	up	0.00115	0.00502518	branched chain amino acid ABC transporter substrate-binding protein
gene1874	Y75_RS09375	NC_007779.1:1865563-1866448	250.72	1189.31	2.24597	up	5.00E-05	0.000301702	D-hexose-6-phosphate mutarotase
gene1062	Y75_RS05315	NC_007779.1:1082664-1083792	57.5435	416.607	2.85596	up	5.00E-05	0.000301702	iron uptake system component EfeO
gene2237	Y75_RS11190	NC_007779.1:2225518-2227234	260.926	927.377	1.82951	up	5.00E-05	0.000301702	lactate dehydrogenase
gene2779	Y75_RS13900	NC_007779.1:2792908-2794309	50.3825	13.6996	-1.87878	down	0.00085	0.00383582	GABA permease
gene202	Y75_RS01015	NC_007779.1:222832-223408	102.5	229.945	1.16566	up	0.0051	0.0175321	D-glycero-beta-D-manno-heptose 1,7-bisphosphate 7-phosphatase
gene1013	Y75_RS05070	NC_007779.1:1035487-1038028	157.777	1585.48	3.32897	up	5.00E-05	0.000301702	Ni/Fe-hydrogenase B-type cytochrome subunit
gene115	Y75_RS00580	NC_007779.1:123016-125680	855.759	2715.19	1.66577	up	5.00E-05	0.000301702	pyruvate dehydrogenase E1 component
gene1671	Y75_RS08360	NC_007779.1:1659782-1662209	43.4974	6.31931	-2.78309	down	5.00E-05	0.000301702	dimethyl sulfoxide reductase subunit A
gene3414	zraP	NC_007779.1:3434992-3435418	383.46	185.573	-1.04709	down	0.01555	0.0440919	Y75_RS17075;zinc resistance-associated protein
gene2082	Y75_RS10415	NC_007779.1:2058994-2059711	96.3034	284.667	1.56362	up	5.00E-05	0.000301702	transcriptional regulator
gene2999	Y75_RS15000	NC_007779.1:3014715-3017814	473.935	10.5857	-5.4845	down	5.00E-05	0.000301702	putative selenate reductase subunit YgfK
gene2502	Y75_RS12515	NC_007779.1:2507435-2509931	14.9266	4.82414	-1.62954	down	0.00775	0.0245351	multiphosphoryl transfer protein 1
gene3422	Y75_RS17115	NC_007779.1:3440581-3444044	46.7472	16.4291	-1.50863	down	0.00135	0.00575722	phosphomethylpyrimidine synthase
gene4438	Y75_RS22195	NC_007779.1:4483713-4484217	241.216	588.7	1.28721	up	0.0001	0.000564947	GNAT family acetyltransferase
gene1897	Y75_RS09490	NC_007779.1:1886378-1887503	317.35	18.9714	-4.06418	down	5.00E-05	0.000301702	ring-hydroxylating oxygenase subunit alpha
gene678	Y75_RS03395	NC_007779.1:684951-687091	66.2284	261.977	1.98392	up	5.00E-05	0.000301702	glutamate ABC transporter permease
gene2915	Y75_RS14580	NC_007779.1:2926884-2928174	271.123	103.574	-1.38828	down	5.00E-05	0.000301702	serine transporter
gene3880	Y75_RS19405	NC_007779.1:3915096-3916008	227.204	638.204	1.49003	up	5.00E-05	0.000301702	glycine--tRNA ligase subunit alpha
gene3918	Y75_RS19595	NC_007779.1:3956967-3958254	5260.29	1134.8	-2.21271	down	5.00E-05	0.000301702	C4-dicarboxylate ABC transporter
gene127	Y75_RS00640	NC_007779.1:142007-142670	390.598	1045.41	1.42032	up	5.00E-05	0.000301702	carbonic anhydrase
gene1069	Y75_RS05350	NC_007779.1:1090287-1092711	111.077	8.12015	-3.7739	down	5.00E-05	0.000301702	poly-beta-1,6 N-acetyl-D-glucosamine export porin PgaA
gene2192	Y75_RS10965	NC_007779.1:2175057-2176413	45.7633	11.7264	-1.96443	down	0.0014	0.00595	galactitol permease IIC component
gene4325	Y75_RS21630	NC_007779.1:4377488-4377842	465.605	1399.38	1.58761	up	0.00015	0.000818842	DUF4156 domain-containing protein
gene3470	Y75_RS17355	NC_007779.1:3494459-3496961	27.0784	9.49701	-1.5116	down	0.0008	0.0036322	multiphosphoryl transfer protein 2
gene353	lacZ	NC_007779.1:362454-365529	34.2073	12.4597	-1.45704	down	0.0002	0.00106829	Y75_RS01770;beta-galactosidase
gene498	Y75_RS02495	NC_007779.1:510864-511797	63.9978	371.387	2.53683	up	5.00E-05	0.000301702	glutaminase 1
gene4564	Y75_RS22825	NC_007779.1:4609554-4610343	68.1017	329.034	2.27248	up	5.00E-05	0.000301702	ferric iron reductase FhuF
gene4188	Y75_RS20945	NC_007779.1:4226393-4227218	309.693	93.2417	-1.73179	down	5.00E-05	0.000301702	acetate operon repressor
gene2491	Y75_RS12460	NC_007779.1:2495701-2497396	27.9604	9.64512	-1.53551	down	0.01415	0.0407113	oxalyl-CoA decarboxylase
gene1212	Y75_RS06065	NC_007779.1:1214904-1215636	85.6718	177.625	1.05195	up	0.00135	0.00575722	helix-turn-helix-type transcriptional regulator
gene2916	Y75_RS14585	NC_007779.1:2928231-2929599	87.8486	43.1126	-1.02691	down	0.001	0.00441114	L-serine dehydratase 2
gene2498	Y75_RS12495	NC_007779.1:2502502-2503741	88.5968	42.8314	-1.04859	down	0.00135	0.00575722	glutamate--pyruvate aminotransferase AlaC
gene3294	Y75_RS16475	NC_007779.1:3313196-3315869	479.39	1365.37	1.51002	up	5.00E-05	0.000301702	translation initiation factor IF-2
gene410	phoR	NC_007779.1:417112-418408	135.154	34.6802	-1.96242	down	5.00E-05	0.000301702	Y75_RS02055;PAS domain-containing sensor histidine kinase
gene1749	Y75_RS08750	NC_007779.1:1743126-1744275	458.272	1163.67	1.34441	up	5.00E-05	0.000301702	cyclopropane-fatty-acyl-phospholipid synthase
gene2211	Y75_RS11060	NC_007779.1:2191763-2194244	15.1865	4.22481	-1.84583	down	0.00355	0.0130988	outer membrane usher protein YehB
gene3410	Y75_RS17055	NC_007779.1:3428872-3430738	83.2286	694.223	3.06025	up	5.00E-05	0.000301702	bifunctional phosphoribosylaminoimidazolecarboxamide formyltransferase/inosine monophosphate cyclohydrolase
gene2664	Y75_RS13325	NC_007779.1:2675505-2677017	32.1296	9.48023	-1.76091	down	0.00435	0.0154239	sugar ABC transporter ATPase
gene3941	Y75_RS19710	NC_007779.1:3985201-3985732	4.13572	46.0289	3.47633	up	0.0026	0.0100831	helix-turn-helix transcriptional regulator
gene4306	Y75_RS21535	NC_007779.1:4356520-4356751	0	150.241	inf	up	0.0028	0.0108025	hypothetical protein
gene4354	Y75_RS21775	NC_007779.1:4402091-4404882	341.201	853.821	1.32331	up	5.00E-05	0.000301702	tRNA (adenosine(37)-N6)-dimethylallyltransferase MiaA
gene4244	Y75_RS21225	NC_007779.1:4289002-4290961	527.39	157.571	-1.74287	down	5.00E-05	0.000301702	acetyl-coenzyme A synthetase
gene1574	Y75_RS07875	NC_007779.1:1572358-1573759	159.173	3866.21	4.60226	up	5.00E-05	0.000301702	glutamate decarboxylase beta
gene4077	Y75_RS20390	NC_007779.1:4134395-4135481	68.3857	26.6299	-1.36065	down	0.00585	0.0197279	FNR-regulated pyridoxal phosphate-dependent aminotransferase
gene1367	Y75_RS06840	NC_007779.1:1359515-1360901	27.2588	8.04989	-1.75968	down	0.01725	0.0482145	putrescine importer PuuP
gene2108	Y75_RS10545	NC_007779.1:2081168-2081498	822.958	8289.77	3.33244	up	5.00E-05	0.000301702	hypothetical protein
gene2242	Y75_RS11215	NC_007779.1:2230656-2232092	30.6498	5.75338	-2.4134	down	0.0009	0.00402245	multidrug transporter permease
gene4225	Y75_RS21130	NC_007779.1:4266837-4267821	248.771	648.541	1.38238	up	5.00E-05	0.000301702	quinone oxidoreductase 1
gene3295	nusA	NC_007779.1:3315893-3317381	406.51	1186.85	1.54577	up	5.00E-05	0.000301702	Y75_RS16480;transcription termination protein NusA
gene4582	Y75_RS22915	NC_007779.1:4622908-4624231	118.49	293.721	1.30968	up	5.00E-05	0.000301702	thymidine phosphorylase
gene848	ompX	NC_007779.1:850871-851387	2204.81	24480.7	3.47292	up	5.00E-05	0.000301702	Y75_RS04245;outer membrane protein X
gene676	artP	NC_007779.1:684951-687091	64.69	185.304	1.51828	up	0.0018	0.00739669	Y75_RS03385;glutamate/aspartate transport ATP-binding protein GltL
gene2907	Y75_RS14540	NC_007779.1:2919403-2920756	212.839	19.5819	-3.44217	down	5.00E-05	0.000301702	glucarate transporter
gene2869	Y75_RS14350	NC_007779.1:2872042-2874075	89.3126	10.0244	-3.15535	down	5.00E-05	0.000301702	sulfate adenylyltransferase
gene1319	Y75_RS06600	NC_007779.1:1314633-1315377	496.842	152.556	-1.70345	down	5.00E-05	0.000301702	hypothetical protein
gene923	Y75_RS04620	NC_007779.1:929617-931384	119.998	57.5825	-1.05931	down	5.00E-05	0.000301702	ATP-binding/permease CydD
gene1725	Y75_RS08630	NC_007779.1:1719064-1719721	175.446	445.431	1.34418	up	5.00E-05	0.000301702	pyridoxine/pyridoxamine 5'-phosphate oxidase
gene3914	Y75_RS19575	NC_007779.1:3947807-3950147	57.9467	262.733	2.1808	up	5.00E-05	0.000301702	cyclic di-GMP-binding protein
gene2834	Y75_RS14175	NC_007779.1:2841228-2843408	98.3812	568.56	2.53086	up	0.0001	0.000564947	formate hydrogenlyase maturation protein HycH
gene2252	Y75_RS11265	NC_007779.1:2240076-2241087	113.962	44.7264	-1.34936	down	0.00025	0.00130907	galactoside ABC transporter permease
gene3529	Y75_RS17650	NC_007779.1:3553921-3556382	1356.42	51.4193	-4.72135	down	5.00E-05	0.000301702	formate dehydrogenase cytochrome b556(fdo) subunit
gene3130	Y75_RS15655	NC_007779.1:3150891-3152079	48.6961	407.134	3.06362	up	5.00E-05	0.000301702	cystathionine beta-lyase MetC
gene3654	Y75_RS18275	NC_007779.1:3683267-3684197	168.454	1803.39	3.42028	up	5.00E-05	0.000301702	branched chain amino acid aminotransferase
gene1756	Y75_RS08785	NC_007779.1:1748844-1750449	30.5142	81.3346	1.41439	up	5.00E-05	0.000301702	FAD/NAD(P) binding domain-containing protein
gene1039	Y75_RS05200	NC_007779.1:1058505-1062820	42.7198	13.4765	-1.66446	down	0.00015	0.000818842	trimethylamine-N-oxide reductase 1
gene2996	Y75_RS14985	NC_007779.1:3011269-3012895	340.14	58.0048	-2.55188	down	5.00E-05	0.000301702	XdhC-CoxI family protein with NAD(P)-binding Rossman fold
gene172	Y75_RS00865	NC_007779.1:191854-192580	301.276	628.468	1.06075	up	5.00E-05	0.000301702	UMP kinase
gene1107	Y75_RS05540	NC_007779.1:1120056-1120623	60.967	13.2912	-2.19756	down	0.00465	0.0163475	cytochrome b561 homolog 2
gene1813	Y75_RS09070	NC_007779.1:1807038-1807797	76.3332	276.959	1.85929	up	5.00E-05	0.000301702	acid-inducible outer membrane protein
gene797	modB	NC_007779.1:795510-796973	64.8854	356.409	2.45757	up	0.0001	0.000564947	Y75_RS03990;molybdenum ABC transporter permease
gene2539	Y75_RS12700	NC_007779.1:2541279-2541789	1202.47	4329.28	1.84812	up	5.00E-05	0.000301702	glucose-specific phosphotransferase enzyme IIA component
gene896	artM	NC_007779.1:901287-902672	153.075	47.912	-1.67578	down	0.0019	0.0076888	Y75_RS04485;arginine ABC transporter permease ArtM
gene3690	Y75_RS18455	NC_007779.1:3719305-3720688	1126.08	2550.9	1.1797	up	0.0005	0.00240815	ATP synthase subunit beta
gene4385	Y75_RS21930	NC_007779.1:4430199-4430514	3382.4	9516.69	1.49241	up	5.00E-05	0.000301702	primosomal replication protein N
gene1914	Y75_RS09575	NC_007779.1:1904795-1905596	508.973	2122.95	2.06041	up	5.00E-05	0.000301702	PTS mannose/fructose/sorbose transporter subunit IIC
gene3363	Y75_RS16820	NC_007779.1:3383184-3384123	2593.7	1084.19	-1.25839	down	5.00E-05	0.000301702	malate dehydrogenase
gene1468	Y75_RS07345	NC_007779.1:1456877-1457624	48.9436	13.2271	-1.88762	down	0.00995	0.0302893	1,2-phenylacetyl-CoA epoxidase subunit C
gene1743	Y75_RS08720	NC_007779.1:1737091-1737673	7255.36	985.634	-2.87992	down	5.00E-05	0.000301702	superoxide dismutase Fe]
gene1049	Y75_RS05250	NC_007779.1:1068932-1070261	44.7348	12.5628	-1.83224	down	0.00325	0.0122343	transporter
gene721	Y75_RS03610	NC_007779.1:727480-729243	55.0211	13.791	-1.99626	down	0.00085	0.00383582	potassium-transporting ATPase A chain
gene3940	Y75_RS19705	NC_007779.1:3984512-3985160	27.1651	78.3377	1.52795	up	0.00975	0.0298023	magnesium transporter ATPase
gene3652	Y75_RS18265	NC_007779.1:3679805-3681350	51.9551	130.066	1.32391	up	5.00E-05	0.000301702	PLP-dependent threonine dehydratase
gene3729	Y75_RS18650	NC_007779.1:3760295-3762710	254.675	604.322	1.24666	up	0.0001	0.000564947	DNA gyrase subunit B
gene3526	Y75_RS17635	NC_007779.1:3550858-3551446	2034.97	739.979	-1.45945	down	5.00E-05	0.000301702	sulfate ABC transporter substrate-binding protein
gene3693	Y75_RS18470	NC_007779.1:3723012-3724842	322.879	1028.13	1.67096	up	5.00E-05	0.000301702	glutamine--fructose-6-phosphate aminotransferase
gene3172	Y75_RS15865	NC_007779.1:3190394-3190595	58814.8	10332	-2.50906	down	0.00015	0.000818842	glycogen synthase
gene2795	Y75_RS13980	NC_007779.1:2805787-2806780	265.919	20.4125	-3.70346	down	5.00E-05	0.000301702	glycine/betaine ABC transporter substrate-binding protein
gene844	Y75_RS04225	NC_007779.1:847679-848426	1865.3	4199.71	1.17088	up	0.0001	0.000564947	amino acid ABC transporter substrate-binding protein
gene3848	Y75_RS19245	NC_007779.1:3882587-3883739	68.5228	29.9061	-1.19614	down	0.0055	0.0187342	alcohol dehydrogenase
gene4108	Y75_RS20545	NC_007779.1:4163975-4165443	118.048	295.046	1.32157	up	0.0002	0.00106829	transcriptional regulator
gene3488	Y75_RS17445	NC_007779.1:3514933-3516265	460.698	2459.61	2.41654	up	5.00E-05	0.000301702	HslU--HslV peptidase ATPase subunit
gene4400	Y75_RS22005	NC_007779.1:4443387-4443942	335.767	82.6737	-2.02196	down	0.0001	0.000564947	transcriptional regulator
gene3086	Y75_RS15435	NC_007779.1:3104369-3105626	91.9557	192.263	1.06407	up	5.00E-05	0.000301702	nucleoside permease NupG
gene1314	Y75_RS06575	NC_007779.1:1310729-1311983	33.2383	88.2765	1.40918	up	0.00055	0.00261513	voltage-gated potassium channel Kch
gene3197	Y75_RS15990	NC_007779.1:3215434-3216058	61.6243	615.722	3.32071	up	5.00E-05	0.000301702	transcriptional regulator
gene4362	Y75_RS21815	NC_007779.1:4411333-4413775	504.777	1058.77	1.06867	up	0.00015	0.000818842	ribonuclease R
gene2547	Y75_RS12740	NC_007779.1:2545162-2548974	503.567	25.4247	-4.30788	down	5.00E-05	0.000301702	thiosulfate-binding protein
gene1154	Y75_RS05775	NC_007779.1:1163823-1164201	503.135	1113.19	1.14568	up	5.00E-05	0.000301702	hypothetical protein
gene751	Y75_RS03760	NC_007779.1:758885-761929	2028.23	258.71	-2.97081	down	5.00E-05	0.000301702	2-oxoglutarate dehydrogenase subunit E1
gene461	Y75_RS02310	NC_007779.1:468094-471641	42.8621	15.6447	-1.45403	down	0.00645	0.0210459	multidrug resistance-like ATP-binding protein MdlB
gene3206	Y75_RS16035	NC_007779.1:3227543-3229895	28.2023	9.87444	-1.51404	down	0.00045	0.00220441	alpha-glucosidase
gene2286	Y75_RS11435	NC_007779.1:2277512-2279632	87.0971	29.9887	-1.5382	down	0.0041	0.0147624	ABC transporter permease
gene1940	Y75_RS09705	NC_007779.1:1925432-1926305	154.197	58.2421	-1.40464	down	0.00035	0.00177045	hypothetical protein
gene1012	Y75_RS05065	NC_007779.1:1032560-1035469	89.6531	1291.69	3.84876	up	5.00E-05	0.000301702	hydrogenase-1 large chain
gene35	Y75_RS00180	NC_007779.1:34299-34695	252.808	1225.33	2.27706	up	5.00E-05	0.000301702	transcriptional activatory protein CaiF
gene2989	Y75_RS14950	NC_007779.1:3001269-3002624	492.245	59.8537	-3.03987	down	0.00015	0.000818842	xanthine dehydrogenase iron-sulfur-binding subunit
gene3691	atpC	NC_007779.1:3720708-3721128	1073.82	2636.36	1.29579	up	5.00E-05	0.000301702	Y75_RS18460;ATP synthase epsilon chain
gene2372	Y75_RS11865	NC_007779.1:2371740-2378208	130.374	17.5936	-2.88954	down	0.00635	0.0208475	4-amino-4-deoxy-L-arabinose lipid A transferase
gene1764	Y75_RS08825	NC_007779.1:1757411-1758824	338.671	1606.73	2.24617	up	5.00E-05	0.000301702	pyruvate kinase I
gene1993	Y75_RS09970	NC_007779.1:1978979-1979558	85.0712	188.257	1.14596	up	0.0166	0.0467134	flagellar transcriptional regulator FlhC
gene1159	Y75_RS05800	NC_007779.1:1167661-1168966	82.8671	573.507	2.79094	up	5.00E-05	0.000301702	NADH dehydrogenase
gene73	Y75_RS00370	NC_007779.1:79463-80864	62.6477	243.908	1.961	up	5.00E-05	0.000301702	3-isopropylmalate dehydratase large subunit
gene3250	Y75_RS16255	NC_007779.1:3271721-3272612	1175.87	48.7153	-4.59321	down	5.00E-05	0.000301702	2-hydroxy-3-oxopropionate reductase
gene486	Y75_RS02435	NC_007779.1:494343-496218	346.916	1203.9	1.79505	up	5.00E-05	0.000301702	molecular chaperone HtpG
gene1855	Y75_RS09280	NC_007779.1:1846712-1848674	94.7226	42.7591	-1.14748	down	5.00E-05	0.000301702	DNA topoisomerase III
gene2343	Y75_RS11720	NC_007779.1:2339005-2341314	24.7684	8.07604	-1.61678	down	0.00815	0.0256054	hypothetical protein
gene1872	Y75_RS09365	NC_007779.1:1863729-1864143	780.072	334.565	-1.22132	down	0.00045	0.00220441	peptide-methionine (R)-S-oxide reductase
gene765	Y75_RS03830	NC_007779.1:776270-776699	247.717	506.307	1.03132	up	0.0023	0.00906127	protein TolR
gene1255	Y75_RS06280	NC_007779.1:1252642-1254562	53.3151	21.5572	-1.30638	down	0.0013	0.0055888	sigma-54-dependent Fis family transcriptional regulator
gene3689	Y75_RS18450	NC_007779.1:3718415-3719279	1335.3	2978.57	1.15746	up	0.0001	0.000564947	ATP synthase subunit gamma
gene339	Y75_RS01700	NC_007779.1:345707-345983	1126.16	4134.05	1.87614	up	0.00025	0.00130907	periplasmic protein, function unknown, YhcN family
gene378	Y75_RS01895	NC_007779.1:387976-388951	188.62	378.262	1.0039	up	5.00E-05	0.000301702	delta-aminolevulinic acid dehydratase
gene609	Y75_RS03050	NC_007779.1:617476-621412	41.7474	292.255	2.80747	up	5.00E-05	0.000301702	ferric enterobactin transport ATP-binding protein FepC
gene3700	Y75_RS18505	NC_007779.1:3731083-3732961	40.8808	15.863	-1.36576	down	0.00205	0.0082243	PTS beta-glucoside transporter subunit EIIBCA
gene2086	cbl	NC_007779.1:2062100-2063051	53.9987	16.6438	-1.69794	down	0.00735	0.0234683	Y75_RS10435;transcriptional regulator
gene1734	Y75_RS08675	NC_007779.1:1726449-1727346	156.954	414.123	1.39972	up	5.00E-05	0.000301702	oxidoreductase
gene4157	Y75_RS20790	NC_007779.1:4198317-4198707	1411.79	3321.72	1.2344	up	5.00E-05	0.000301702	30S ribosomal protein S11
gene2180	Y75_RS10905	NC_007779.1:2163600-2167135	47.7185	12.3109	-1.95461	down	0.0031	0.0117768	two-component sensor histidine kinase
gene828	Y75_RS04145	NC_007779.1:826540-830391	114.811	258.685	1.17193	up	0.01805	0.0499629	secretion protein HlyD
gene3948	Y75_RS19745	NC_007779.1:3991533-3991887	378.938	33.6868	-3.4917	down	0.0048	0.0167483	transcriptional regulator
gene2394	Y75_RS11975	NC_007779.1:2397874-2400566	851.105	286.239	-1.57212	down	5.00E-05	0.000301702	NADH-quinone oxidoreductase subunit L
gene3220	Y75_RS16105	NC_007779.1:3243879-3245178	45.9117	18.4131	-1.31813	down	0.0147	0.0420016	hexuronate transporter
gene2317	Y75_RS11590	NC_007779.1:2307238-2307727	335.79	157.508	-1.09213	down	0.004	0.0144723	ecotin
gene788	gpmA	NC_007779.1:787264-788017	959.404	7928.31	3.0468	up	5.00E-05	0.000301702	Y75_RS03945;2,3-bisphosphoglycerate-dependent phosphoglycerate mutase
gene2370	Y75_RS11855	NC_007779.1:2371740-2378208	422.39	50.4762	-3.0649	down	5.00E-05	0.000301702	bifunctional UDP-glucuronic acid oxidase/UDP-4-amino-4-deoxy-L-arabinose formyltransferase
gene463	Y75_RS02320	NC_007779.1:472189-473476	66.5136	642.902	3.27288	up	5.00E-05	0.000301702	ammonia channel
gene409	Y75_RS02050	NC_007779.1:416365-417055	309.855	137.875	-1.16823	down	0.00015	0.000818842	DNA-binding response regulator
gene4095	Y75_RS20480	NC_007779.1:4153663-4154296	1594.76	3588.32	1.16997	up	5.00E-05	0.000301702	transcriptional regulator Crp
gene1900	Y75_RS09505	NC_007779.1:1889774-1891493	391.988	110.344	-1.8288	down	5.00E-05	0.000301702	long-chain-fatty-acid--CoA ligase
gene2508	Y75_RS12545	NC_007779.1:2515075-2516332	55.2163	23.4083	-1.23807	down	0.01265	0.03723	ion channel protein
gene2165	Y75_RS10830	NC_007779.1:2141895-2143749	72.4004	36.0261	-1.00695	down	0.0003	0.00153	protein AsmA
gene4161	Y75_RS20810	NC_007779.1:4200906-4201275	108.575	295.873	1.44629	up	0.0177	0.0493242	DUF1992 domain-containing protein
gene1067	Y75_RS05340	NC_007779.1:1086942-1088181	134.178	16.7469	-3.00218	down	5.00E-05	0.000301702	poly-beta-1,6 N-acetyl-D-glucosamine synthase
gene3235	Y75_RS16180	NC_007779.1:3253996-3255307	75.3864	193.966	1.36343	up	5.00E-05	0.000301702	L-serine dehydratase alpha chain
gene2844	Y75_RS14225	NC_007779.1:2849656-2852920	78.1502	235.466	1.5912	up	5.00E-05	0.000301702	hydrogenase isoenzymes nickel incorporation protein HypB
gene1611	Y75_RS08060	NC_007779.1:1618741-1619932	75.8301	167.512	1.14342	up	0.0001	0.000564947	sugar efflux transporter
gene213	Y75_RS01070	NC_007779.1:232596-233955	265.05	54.4866	-2.2823	down	5.00E-05	0.000301702	lytic transglycosylase
gene1371	Y75_RS06860	NC_007779.1:1364456-1365944	32.2102	7.55143	-2.0927	down	0.0099	0.0301865	aldehyde dehydrogenase PuuC
gene535	Y75_RS02680	NC_007779.1:550749-552323	56.1222	263.082	2.22887	up	0.00125	0.00540505	5-(carboxyamino)imidazole ribonucleotide mutase
gene4044	feoA	NC_007779.1:4100025-4100253	564.188	7469.09	3.72668	up	0.00025	0.00130907	Y75_RS20225;ferrous iron transporter A
gene2716	Y75_RS13585	NC_007779.1:2730255-2732829	671.264	3319.49	2.30601	up	5.00E-05	0.000301702	chaperone protein ClpB
gene1598	Y75_RS07995	NC_007779.1:1606764-1607787	41.597	11.7117	-1.82852	down	0.0025	0.00974607	autoinducer 2 ABC transporter substrate-binding protein
gene760	Y75_RS03805	NC_007779.1:773463-774603	7706.21	2513.75	-1.61618	down	5.00E-05	0.000301702	cytochrome bd-I ubiquinol oxidase subunit 2
gene720	Y75_RS03605	NC_007779.1:725409-727458	34.365	10.2517	-1.74507	down	0.0008	0.0036322	potassium-transporting ATPase B chain
gene2414	Y75_RS12075	NC_007779.1:2418915-2420118	428.238	1283.81	1.58394	up	5.00E-05	0.000301702	acetate kinase
gene4413	Y75_RS22070	NC_007779.1:4457253-4459258	80.0731	28.1602	-1.50766	down	0.00465	0.0163475	sugar ABC transporter permease
gene3398	Y75_RS16995	NC_007779.1:3419003-3419921	84.2029	428.824	2.34845	up	5.00E-05	0.000301702	amino acid ABC transporter substrate-binding protein
gene4370	Y75_RS21855	NC_007779.1:4418954-4420580	67.785	270.966	1.99907	up	5.00E-05	0.000301702	DNA alkylation response protein
gene1689	Y75_RS08450	NC_007779.1:1680140-1681085	416.983	1110.6	1.41328	up	5.00E-05	0.000301702	hypothetical protein
gene1896	Y75_RS09485	NC_007779.1:1884916-1886347	67.1428	9.32552	-2.84798	down	5.00E-05	0.000301702	BCCT family transporter
gene2577	Y75_RS12890	NC_007779.1:2577321-2578272	187.343	641.625	1.77604	up	5.00E-05	0.000301702	transaldolase A
gene247	Y75_RS01240	NC_007779.1:260726-261980	140.887	296.282	1.07243	up	5.00E-05	0.000301702	gamma-glutamyl-phosphate reductase
gene605	Y75_RS03030	NC_007779.1:611959-613162	26.2943	186.438	2.82587	up	5.00E-05	0.000301702	enterochelin esterase
gene4248	Y75_RS21245	NC_007779.1:4292834-4295022	126.342	35.2419	-1.84197	down	0.00065	0.00303252	protein NrfD
gene2371	Y75_RS11860	NC_007779.1:2371740-2378208	226.772	33.7162	-2.74973	down	0.01325	0.0387508	4-deoxy-4-formamido-L-arabinose-phosphoundecaprenol deformylase ArnD
gene4427	Y75_RS22140	NC_007779.1:4475665-4476127	64.9206	437.76	2.75339	up	5.00E-05	0.000301702	aspartate carbamoyltransferase regulatory subunit
gene3004	Y75_RS15025	NC_007779.1:3024424-3025741	160.628	18.2116	-3.14079	down	5.00E-05	0.000301702	guanine deaminase
gene10	Y75_RS00055	NC_007779.1:9927-10494	101.056	33.0091	-1.61421	down	0.00675	0.0218524	succinate-acetate/proton symporter SatP
gene2303	Y75_RS11520	NC_007779.1:2294691-2299654	67.8374	23.8143	-1.51025	down	0.00415	0.0148992	cytochrome c-type biogenesis protein CcmF
gene1690	Y75_RS08455	NC_007779.1:1681270-1682653	84.9167	15.9631	-2.41131	down	5.00E-05	0.000301702	arginine/ornithine antiporter transporter
gene1863	Y75_RS09320	NC_007779.1:1854334-1855693	20.6417	4.06935	-2.34269	down	0.0167	0.0468885	MFS transporter
gene3670	Y75_RS18355	NC_007779.1:3698457-3699387	1032.12	264.311	-1.9653	down	5.00E-05	0.000301702	ribokinase
gene4186	Y75_RS20935	NC_007779.1:4222185-4226077	53.7061	10.4747	-2.35818	down	5.00E-05	0.000301702	bifunctional isocitrate dehydrogenase kinase/phosphatase
gene3054	Y75_RS15275	NC_007779.1:3076126-3077515	35.6078	11.5115	-1.62912	down	0.00625	0.0206283	PTS mannitol cryptic EIICB component
gene2051	Y75_RS10260	NC_007779.1:2025029-2025815	22.9292	3.96825	-2.53061	down	0.01545	0.0438752	flagellar biosynthesis protein FliR
gene3358	Y75_RS16795	NC_007779.1:3378077-3378506	1035.04	2960.08	1.51595	up	5.00E-05	0.000301702	50S ribosomal protein L13
gene3822	Y75_RS19115	NC_007779.1:3852317-3853601	28.1833	61.0875	1.11604	up	0.00355	0.0130988	murein hydrolase activator EnvC
gene3937	Y75_RS19690	NC_007779.1:3982847-3983420	116.28	3588.96	4.94789	up	5.00E-05	0.000301702	protein HdeD
gene3915	Y75_RS19580	NC_007779.1:3950153-3954715	70.2299	220.311	1.64938	up	0.00835	0.0261896	endoglucanase
gene3455	Y75_RS17280	NC_007779.1:3475890-3478191	798.235	262.253	-1.60585	down	5.00E-05	0.000301702	soluble pyridine nucleotide transhydrogenase
gene3966	Y75_RS19835	NC_007779.1:4009812-4014736	90.5323	31.5821	-1.51933	down	5.00E-05	0.000301702	ABC transporter ATP-binding protein/permease
gene4195	Y75_RS20980	NC_007779.1:4237347-4238997	211.188	1253.61	2.5695	up	5.00E-05	0.000301702	glucose-6-phosphate isomerase
gene3433	Y75_RS17170	NC_007779.1:3457097-3457802	1957.86	4136.64	1.07918	up	0.00015	0.000818842	50S ribosomal protein L1
gene3633	Y75_RS18170	NC_007779.1:3660404-3661535	120.443	305.704	1.34378	up	5.00E-05	0.000301702	dTDP-4-amino-4,6-dideoxygalactose aminotransferase
gene1820	Y75_RS09105	NC_007779.1:1812647-1814039	285.647	58.0875	-2.29794	down	5.00E-05	0.000301702	transporter
gene3119	Y75_RS15600	NC_007779.1:3138632-3143796	761.669	297.27	-1.35739	down	0.00425	0.0151704	hydrogenase-2 operon protein HybA
gene2255	Y75_RS11280	NC_007779.1:2243961-2246301	96.5788	362.289	1.90736	up	5.00E-05	0.000301702	transcriptional regulator
gene2382	Y75_RS11915	NC_007779.1:2385391-2385697	1611.87	5377.03	1.73807	up	5.00E-05	0.000301702	protein ElaB
gene1853	Y75_RS09270	NC_007779.1:1844084-1845428	105.042	921.343	3.13277	up	5.00E-05	0.000301702	glutamate dehydrogenase
gene65	Y75_RS00330	NC_007779.1:71350-72115	114.048	40.9082	-1.47917	down	0.00655	0.0213348	hypothetical protein
gene1913	Y75_RS09570	NC_007779.1:1903761-1904733	398.805	2211.45	2.47124	up	5.00E-05	0.000301702	PTS mannose transporter subunit EIIAB
gene2736	Y75_RS13685	NC_007779.1:2748770-2750365	1656.03	5950.8	1.84535	up	5.00E-05	0.000301702	nucleotide exchange factor GrpE
gene1495	Y75_RS07480	NC_007779.1:1491426-1492079	215.833	775.165	1.84459	up	0.0001	0.000564947	glyceraldehyde-3-phosphate dehydrogenase
gene2793	Y75_RS13970	NC_007779.1:2803470-2805730	42.8516	10.226	-2.06711	down	0.00535	0.018307	glycine betaine/L-proline ABC transporter ATP-binding protein
gene1759	Y75_RS08800	NC_007779.1:1751276-1752727	160.018	20.6777	-2.95209	down	0.0003	0.00153	4Fe-4S ferredoxin
gene1020	Y75_RS05105	NC_007779.1:1041038-1042337	101.898	629.156	2.62629	up	5.00E-05	0.000301702	periplasmic AppA protein
gene3910	Y75_RS19555	NC_007779.1:3940521-3943945	143.707	358.09	1.3172	up	5.00E-05	0.000301702	cellulose biosynthesis protein BcsE
gene494	Y75_RS02475	NC_007779.1:505826-506306	130.863	492.353	1.91164	up	5.00E-05	0.000301702	aminoacyl-tRNA deacylase
gene1688	Y75_RS08445	NC_007779.1:1678084-1679617	502.18	1288.42	1.35933	up	5.00E-05	0.000301702	NAD(P) transhydrogenase subunit alpha
gene3237	Y75_RS16190	NC_007779.1:3256940-3258305	79.1762	19.6199	-2.01275	down	0.0001	0.000564947	L-serine dehydratase TdcG
gene1533	Y75_RS07670	NC_007779.1:1522676-1524779	46.5313	18.2748	-1.34835	down	0.0003	0.00153	TonB-dependent receptor
gene2228	Y75_RS11145	NC_007779.1:2215576-2217978	111.281	30.0034	-1.89101	down	0.0063	0.0207382	DNA-binding response regulator
gene4141	Y75_RS20710	NC_007779.1:4191246-4192102	2249.33	5446.95	1.27595	up	5.00E-05	0.000301702	50S ribosomal protein L16
gene72	Y75_RS00365	NC_007779.1:78847-79453	99.4994	292.553	1.55594	up	0.00065	0.00303252	3-isopropylmalate dehydratase small subunit
gene3207	Y75_RS16040	NC_007779.1:3230320-3232339	74.8644	29.8701	-1.32558	down	5.00E-05	0.000301702	NADPH-dependent 2,4-dienoyl-CoA reductase
gene4549	Y75_RS22750	NC_007779.1:4593555-4593759	0	287.111	inf	up	0.0136	0.0396188	hypothetical protein
gene2554	Y75_RS12775	NC_007779.1:2556086-2556662	357.895	117.376	-1.6084	down	5.00E-05	0.000301702	DUF1131 domain-containing protein
gene4510	Y75_RS22555	NC_007779.1:4549775-4552412	155.31	358.31	1.20606	up	5.00E-05	0.000301702	outer membrane usher protein FimD
gene865	Y75_RS04330	NC_007779.1:871388-872309	106.507	42.3313	-1.33115	down	0.00285	0.010984	glutathione ABC transporter permease
gene3916	Y75_RS19585	NC_007779.1:3950153-3954715	65.0049	227.337	1.80621	up	5.00E-05	0.000301702	cellulose synthase operon protein C
gene4553	Y75_RS22770	NC_007779.1:4598040-4599402	64.1624	29.4689	-1.12254	down	0.00425	0.0151704	L-galactonate transporter
gene1357	Y75_RS06790	NC_007779.1:1350693-1351821	16.8278	2.65105	-2.66621	down	0.0086	0.0268831	oxidoreductase
gene3462	Y75_RS17315	NC_007779.1:3483582-3486234	98.289	745.035	2.92221	up	5.00E-05	0.000301702	phosphoenolpyruvate carboxylase
gene3638	Y75_RS18195	NC_007779.1:3663091-3666503	93.8468	240.154	1.35558	up	0.00025	0.00130907	UDP-N-acetyl glucosamine 2-epimerase
gene1728	Y75_RS08645	NC_007779.1:1721589-1722057	2301.72	5016.41	1.12394	up	5.00E-05	0.000301702	hypothetical protein
gene3551	Y75_RS17760	NC_007779.1:3576450-3578274	314.271	919.674	1.54911	up	5.00E-05	0.000301702	GTP-binding protein
gene3742	Y75_RS18715	NC_007779.1:3772992-3773406	78.8539	370.278	2.23135	up	0.0007	0.00322937	heat-shock protein IbpA
gene4175	Y75_RS20880	NC_007779.1:4209577-4211180	272.001	747.146	1.45778	up	5.00E-05	0.000301702	gamma carbonic anhydrase family protein
gene592	Y75_RS02965	NC_007779.1:596701-597925	39.247	8.43178	-2.21868	down	0.00325	0.0122343	cation efflux system protein CusB
gene4140	Y75_RS20705	NC_007779.1:4190532-4191234	1989.08	4797.8	1.27027	up	5.00E-05	0.000301702	30S ribosomal protein S3
gene335	Y75_RS01680	NC_007779.1:342107-343157	88.9009	453.001	2.34925	up	5.00E-05	0.000301702	aldehyde reductase YahK
gene962	Y75_RS04815	NC_007779.1:983496-984045	335.787	151.846	-1.14494	down	0.0013	0.0055888	M15A protease-related family periplasmic protein
gene1873	Y75_RS09370	NC_007779.1:1864484-1865480	4147.75	32645.3	2.97647	up	5.00E-05	0.000301702	glyceraldehyde-3-phosphate dehydrogenase
gene3912	Y75_RS19565	NC_007779.1:3944453-3947797	107.457	350.503	1.70567	up	0.0002	0.00106829	cell division protein
gene2578	Y75_RS12895	NC_007779.1:2578291-2580295	305.334	860.456	1.49471	up	5.00E-05	0.000301702	transketolase
gene4234	Y75_RS21175	NC_007779.1:4277714-4278251	261.032	696.342	1.41557	up	5.00E-05	0.000301702	ssDNA-binding protein
gene3429	Y75_RS17150	NC_007779.1:3447107-3451331	722.105	1450.71	1.00648	up	0.00235	0.00921923	DNA-directed RNA polymerase subunit beta'
gene1696	Y75_RS08485	NC_007779.1:1685972-1688302	274.704	67.5297	-2.02428	down	5.00E-05	0.000301702	class II fumarate hydratase
gene1320	Y75_RS06605	NC_007779.1:1315733-1316372	8242.48	1278.95	-2.68812	down	5.00E-05	0.000301702	outer membrane protein W
gene2534	Y75_RS12675	NC_007779.1:2535692-2536679	407.155	1169.6	1.52237	up	5.00E-05	0.000301702	FtsZ stabilizer
gene614	Y75_RS03075	NC_007779.1:624107-625283	29.7804	113.954	1.93601	up	5.00E-05	0.000301702	isochorismate synthase EntC
gene1583	Y75_RS07920	NC_007779.1:1585920-1588200	38.4506	11.9487	-1.68616	down	0.00045	0.00220441	hypothetical protein
gene3942	Y75_RS19715	NC_007779.1:3985887-3986454	540.577	3934.07	2.86345	up	5.00E-05	0.000301702	outer membrane protein slp
gene2838	hycD	NC_007779.1:2845144-2846068	45.1334	420.048	3.21829	up	5.00E-05	0.000301702	Y75_RS14195;formate hydrogenlyase subunit 4
gene913	Y75_RS04570	NC_007779.1:916894-919542	102.399	339.374	1.72867	up	5.00E-05	0.000301702	DUF535 domain-containing protein
gene2250	Y75_RS11255	NC_007779.1:2237366-2239834	238.896	30.1269	-2.98726	down	5.00E-05	0.000301702	NAD-dependent dihydropyrimidine dehydrogenase subunit PreT
gene2358	Y75_RS11795	NC_007779.1:2361573-2362473	14.8732	3.95597	-1.91061	down	0.0175	0.04884	transposase
gene1324	Y75_RS06625	NC_007779.1:1318129-1320129	1577.76	257.461	-2.61545	down	5.00E-05	0.000301702	tryptophan synthase subunit alpha
gene393	Y75_RS01970	NC_007779.1:400970-402386	43.5809	19.5175	-1.15893	down	0.00965	0.0295209	alkaline phosphatase
gene753	Y75_RS03770	NC_007779.1:763435-765471	4685.35	426.678	-3.45694	down	5.00E-05	0.000301702	succinyl-CoA ligase subunit beta
gene1061	Y75_RS05310	NC_007779.1:1081777-1082607	99.6761	350.738	1.81507	up	5.00E-05	0.000301702	iron permease
gene2991	Y75_RS14960	NC_007779.1:3004920-3006108	984.831	11.3038	-6.44499	down	5.00E-05	0.000301702	knotted carbamoyltransferase YgeW
gene1903	Y75_RS09520	NC_007779.1:1893038-1894949	57.3357	27.2735	-1.07193	down	0.0011	0.00482367	ATP-dependent helicase
gene2531	Y75_RS12660	NC_007779.1:2532391-2533605	125.96	61.2128	-1.04105	down	0.00315	0.0119424	inorganic ion transporter
gene2829	Y75_RS14150	NC_007779.1:2836233-2836761	20.4814	108.686	2.40778	up	0.00235	0.00921923	electron transporter HydN
gene3761	Y75_RS18810	NC_007779.1:3787630-3789319	172.856	367.685	1.0889	up	0.00015	0.000818842	acetolactate synthase isozyme 1 large subunit
gene3934	Y75_RS19675	NC_007779.1:3980025-3981183	54.0274	321.26	2.57198	up	5.00E-05	0.000301702	multidrug resistance protein MdtE
gene824	Y75_RS04125	NC_007779.1:825051-826530	1154.23	231.991	-2.31479	down	0.00055	0.00261513	hypothetical protein
gene762	Y75_RS03815	NC_007779.1:774617-775024	3578.83	809.332	-2.14469	down	0.0004	0.00199357	cyd operon protein YbgE
gene4360	Y75_RS21805	NC_007779.1:4409366-4410665	875.448	3402.62	1.95855	up	5.00E-05	0.000301702	adenylosuccinate synthetase
gene4316	Y75_RS21585	NC_007779.1:4367410-4367986	342.84	802.302	1.22661	up	5.00E-05	0.000301702	transcriptional regulator
gene1742	Y75_RS08715	NC_007779.1:1736148-1736964	166.311	78.2249	-1.08819	down	0.00145	0.00610673	murein DD-endopeptidase MepH
gene3351	Y75_RS16760	NC_007779.1:3370938-3372429	57.9534	13.5114	-2.10071	down	0.00175	0.00724722	MFS transporter
gene4138	Y75_RS20695	NC_007779.1:4189889-4190168	1867.31	6698.39	1.84286	up	5.00E-05	0.000301702	30S ribosomal protein S19
gene2368	Y75_RS11845	NC_007779.1:2370597-2371737	1948.25	121.534	-4.00275	down	5.00E-05	0.000301702	UDP-4-amino-4-deoxy-L-arabinose-oxoglutarate aminotransferase
gene4319	Y75_RS21600	NC_007779.1:4370149-4371265	2416.85	596.448	-2.01866	down	5.00E-05	0.000301702	C4-dicarboxylate ABC transporter
gene3939	hdeB	NC_007779.1:3984122-3984449	607.294	40775	6.06914	up	5.00E-05	0.000301702	Y75_RS19700;acid stress chaperone HdeB
gene1762	Y75_RS08815	NC_007779.1:1755564-1756191	63.7729	4.98305	-3.67784	down	0.00185	0.00755214	4Fe-4S ferredoxin
gene2701	Y75_RS13510	NC_007779.1:2714721-2715105	10590.1	35915.9	1.76191	up	5.00E-05	0.000301702	autonomous glycyl radical cofactor GrcA
gene296	Y75_RS01485	NC_007779.1:302214-302829	57.1678	542.019	3.24507	up	5.00E-05	0.000301702	hypothetical protein
gene3717	Y75_RS18590	NC_007779.1:3748107-3748980	61.4303	5.47606	-3.48774	down	0.00275	0.0106316	tryptophan permease
gene4294	Y75_RS21475	NC_007779.1:4341845-4342607	45.9166	369.576	3.00878	up	5.00E-05	0.000301702	transcriptional regulator
gene1953	Y75_RS09770	NC_007779.1:1936552-1938028	208.89	746.303	1.83702	up	5.00E-05	0.000301702	glucose-6-phosphate 1-dehydrogenase
gene4410	Y75_RS22055	NC_007779.1:4453801-4454332	468.427	1613.14	1.78397	up	5.00E-05	0.000301702	inorganic pyrophosphatase
gene3844	Y75_RS19225	NC_007779.1:3874098-3878232	10.0152	3.86612	-1.37323	down	0.0064	0.0209746	RHS element protein RhsA
gene1835	Y75_RS09180	NC_007779.1:1826853-1827339	18298.4	258.101	-6.14763	down	5.00E-05	0.000301702	ATP-independent periplasmic protein-refolding chaperone
gene92	Y75_RS00465	NC_007779.1:100764-103153	188.355	392.063	1.05763	up	0.0012	0.00521916	UDP-N-acetylmuramate--L-alanine ligase
gene2801	emrB	NC_007779.1:2811271-2812810	76.129	28.7889	-1.40293	down	0.0003	0.00153	Y75_RS14010;multidrug effux MFS transporter subunit EmrB
gene2283	Y75_RS11420	NC_007779.1:2274059-2275616	42.1414	20.4718	-1.0416	down	0.00695	0.0224219	protein Rtn
gene497	copA	NC_007779.1:508098-510603	119.276	366.567	1.61978	up	5.00E-05	0.000301702	Y75_RS02490;copper-exporting P-type ATPase A
gene4065	Y75_RS20330	NC_007779.1:4123109-4124396	199.661	671.032	1.74883	up	5.00E-05	0.000301702	protein DamX
gene323	Y75_RS01620	NC_007779.1:328686-330720	81.6741	29.917	-1.44891	down	5.00E-05	0.000301702	choline transporter
gene607	entF	NC_007779.1:613164-617261	28.2622	881.26	4.96262	up	5.00E-05	0.000301702	Y75_RS03040;enterobactin synthase component F
gene3899	Y75_RS19500	NC_007779.1:3932709-3934317	206.2	1439.91	2.80386	up	5.00E-05	0.000301702	periplasmic dipeptide transporter
gene2383	Y75_RS11920	NC_007779.1:2385751-2386213	72.7267	261.087	1.84397	up	0.0059	0.0198605	protein ElaA
gene617	Y75_RS03090	NC_007779.1:626916-628520	36.697	369.829	3.33313	up	5.00E-05	0.000301702	2,3-dihydro-2,3-dihydroxybenzoate dehydrogenase
gene1018	Y75_RS05095	NC_007779.1:1039717-1040854	82.2432	639.012	2.95788	up	5.00E-05	0.000301702	cytochrome bd-II ubiquinol oxidase subunit 2
gene586	Y75_RS02935	NC_007779.1:587204-592401	37.4101	15.1944	-1.29989	down	0.00065	0.00303252	bacteriophage N4 adsorption protein A
gene1548	Y75_RS07745	NC_007779.1:1537650-1544304	42.3803	10.3747	-2.03033	down	0.01125	0.0337228	nitrate reductase subunit beta
gene1791	Y75_RS08960	NC_007779.1:1784744-1786391	25.8667	8.04718	-1.68454	down	0.0051	0.0175321	cyclohexanecarboxylate-CoA ligase
gene534	Y75_RS02675	NC_007779.1:550749-552323	68.7344	179.23	1.38271	up	5.00E-05	0.000301702	5-(carboxyamino)imidazole ribonucleotide synthase
gene1915	Y75_RS09580	NC_007779.1:1905608-1906460	957.402	2895.6	1.59667	up	5.00E-05	0.000301702	mannose permease IID component
gene4533	Y75_RS22670	NC_007779.1:4569378-4570530	382.035	1051.71	1.46095	up	5.00E-05	0.000301702	2-hydroxyglutaryl-CoA dehydratase
gene3502	Y75_RS17515	NC_007779.1:3526857-3527847	65.9098	14.8645	-2.14863	down	0.00125	0.00540505	sulfate-binding protein
gene3005	Y75_RS15030	NC_007779.1:3025776-3027144	225.691	16.1423	-3.80543	down	5.00E-05	0.000301702	guanine/hypoxanthine permease GhxQ
gene503	Y75_RS02520	NC_007779.1:515142-516586	54.7326	207.215	1.92065	up	0.0001	0.000564947	iron export ATP-binding protein FetA
gene3500	Y75_RS17505	NC_007779.1:3525173-3525941	485.676	4454.16	3.19709	up	5.00E-05	0.000301702	triose-phosphate isomerase
gene1103	Y75_RS05520	NC_007779.1:1115787-1117067	69.5393	24.7618	-1.48971	down	0.00135	0.00575722	multidrug resistance protein MdtG
gene321	Y75_RS01610	NC_007779.1:326484-327957	129.484	41.3894	-1.64544	down	5.00E-05	0.000301702	betaine-aldehyde dehydrogenase
gene759	Y75_RS03800	NC_007779.1:771879-773448	3795.31	1675.19	-1.1799	down	0.0004	0.00199357	cytochrome bd-I ubiquinol oxidase subunit 1
gene1901	Y75_RS09510	NC_007779.1:1891664-1892246	752.008	187.216	-2.00605	down	5.00E-05	0.000301702	Slp family lipoprotein, RpoE-regulated
gene3371	Y75_RS16860	NC_007779.1:3390437-3391883	172.704	485.891	1.49233	up	5.00E-05	0.000301702	metalloprotease TldD
gene1849	Y75_RS09250	NC_007779.1:1841180-1842488	93.4702	466.264	2.31857	up	5.00E-05	0.000301702	thiosulfate sulfurtransferase YnjE
gene119	Y75_RS00600	NC_007779.1:131614-134212	1607.19	424.142	-1.92192	down	5.00E-05	0.000301702	aconitate hydratase B
gene3656	Y75_RS18285	NC_007779.1:3684216-3686121	98.6169	332.803	1.75476	up	5.00E-05	0.000301702	acetolactate synthase 2 catalytic subunit
gene3384	Y75_RS16925	NC_007779.1:3405290-3405761	1785.12	4175.16	1.22581	up	5.00E-05	0.000301702	acetyl-CoA carboxylase biotin carboxyl carrier protein subunit
gene744	Y75_RS03725	NC_007779.1:753606-755063	2188.08	1031.97	-1.08427	down	5.00E-05	0.000301702	type II citrate synthase
gene930	Y75_RS04655	NC_007779.1:941380-943825	181.367	18.5375	-3.29039	down	5.00E-05	0.000301702	dimethyl sulfoxide reductase subunit A
gene4555	Y75_RS22780	NC_007779.1:4600669-4601692	50.8242	13.8464	-1.87601	down	0.0102	0.0309239	L-galactonate-5-dehydrogenase
gene3110	Y75_RS15555	NC_007779.1:3133527-3135027	42.8147	15.4282	-1.47254	down	0.0035	0.0129657	low-affinity inorganic phosphate transporter 2
gene949	Y75_RS04750	NC_007779.1:964741-967006	29.2934	9.29451	-1.65613	down	0.00095	0.00421555	ComEC family protein
gene3931	Y75_RS19660	NC_007779.1:3974604-3975429	116.574	454.793	1.96396	up	5.00E-05	0.000301702	transcriptional regulator
gene1303	Y75_RS06520	NC_007779.1:1300174-1300822	109.833	49.3098	-1.15537	down	0.01325	0.0387508	hypothetical protein
gene1831	Y75_RS09160	NC_007779.1:1824171-1825159	183.08	601.07	1.71506	up	5.00E-05	0.000301702	NAD(+) synthetase
gene1524	Y75_RS07625	NC_007779.1:1515544-1517270	109.504	15.0794	-2.86033	down	0.00705	0.0226855	ABC transporter permease
gene163	Y75_RS00820	NC_007779.1:180883-182308	1330.74	173.969	-2.93532	down	5.00E-05	0.000301702	periplasmic serine endoprotease DegP
gene1576	Y75_RS07885	NC_007779.1:1574120-1576904	16.3018	47.4667	1.54188	up	5.00E-05	0.000301702	peptidase M16
gene3872	Y75_RS19365	NC_007779.1:3905513-3908214	49.8686	7.09577	-2.8131	down	0.0004	0.00199357	D-xylose ABC transporter ATP-binding protein
gene4468	Y75_RS22345	NC_007779.1:4513637-4514473	73.8282	26.9023	-1.45644	down	0.00615	0.0204068	transposase
gene4476	Y75_RS22385	NC_007779.1:4521443-4522915	81.6098	243.153	1.57505	up	0.0019	0.0076888	RNA polymerase sigma factor FecI
gene2674	Y75_RS13375	NC_007779.1:2690311-2694199	48.6609	260.963	2.42301	up	5.00E-05	0.000301702	phosphoribosylformylglycinamidine synthase
gene1797	Y75_RS08990	NC_007779.1:1791521-1792958	76.4136	30.8521	-1.30846	down	0.00045	0.00220441	hypothetical protein
gene4509	Y75_RS22550	NC_007779.1:4548983-4549709	514.251	1603.67	1.64084	up	5.00E-05	0.000301702	chaperone protein FimC
gene3450	Y75_RS17255	NC_007779.1:3470395-3471184	89.0382	191.114	1.10194	up	0.0011	0.00482367	glutamate racemase
gene4324	Y75_RS21625	NC_007779.1:4375704-4377351	1593.97	5173.96	1.69864	up	5.00E-05	0.000301702	molecular chaperone GroEL
gene939	Y75_RS04700	NC_007779.1:951693-953976	2399.69	23240.4	3.27571	up	5.00E-05	0.000301702	formate acetyltransferase 1
gene3819	Y75_RS19100	NC_007779.1:3849069-3850095	240.837	61.6168	-1.96666	down	5.00E-05	0.000301702	L-threonine 3-dehydrogenase
gene1045	Y75_RS05230	NC_007779.1:1067285-1067513	6979	24891.2	1.83454	up	5.00E-05	0.000301702	hypothetical protein
gene2659	Y75_RS13300	NC_007779.1:2670702-2671905	52.1794	18.7937	-1.47323	down	0.00835	0.0261896	3-phenylpropionate/cinnamic acid dioxygenase ferredoxin--NAD+ reductase component
gene1673	Y75_RS08370	NC_007779.1:1664703-1665321	270.597	37.9196	-2.83513	down	5.00E-05	0.000301702	dimethylsulfoxide reductase
gene768	Y75_RS03845	NC_007779.1:779488-780010	1043.08	4735.68	2.18272	up	5.00E-05	0.000301702	peptidoglycan-associated lipoprotein
gene1580	Y75_RS07905	NC_007779.1:1582555-1584238	67.8387	11.5574	-2.55329	down	5.00E-05	0.000301702	Ser-type periplasmic non-aryl sulfatase
gene1463	Y75_RS07320	NC_007779.1:1449232-1450732	91.7469	35.5098	-1.36944	down	5.00E-05	0.000301702	NAD-dependent phenylacetaldehyde dehydrogenase
gene1063	Y75_RS05320	NC_007779.1:1083797-1085334	33.2872	114.706	1.7849	up	5.00E-05	0.000301702	deferrochelatase/peroxidase EfeB
gene961	Y75_RS04810	NC_007779.1:981468-983316	126.383	290.359	1.20003	up	5.00E-05	0.000301702	transpeptidase
gene3933	Y75_RS19670	NC_007779.1:3976887-3980001	71.41	416.58	2.54439	up	5.00E-05	0.000301702	multidrug efflux RND transporter permease subunit
gene1459	Y75_RS07300	NC_007779.1:1444764-1447586	48.2735	14.9288	-1.69314	down	5.00E-05	0.000301702	hypothetical protein
gene3895	Y75_RS19480	NC_007779.1:3929939-3931631	168.641	68.6928	-1.29572	down	5.00E-05	0.000301702	phosphoethanolamine transferase EptB
gene2282	spr	NC_007779.1:2273312-2273879	532.689	147.166	-1.85585	down	5.00E-05	0.000301702	Y75_RS11415;murein DD-endopeptidase MepS/Murein LD-carboxypeptidase
gene519	Y75_RS02600	NC_007779.1:533139-534921	54.4962	15.9533	-1.7723	down	0.00025	0.00130907	glyoxylate carboligase
gene75	Y75_RS00380	NC_007779.1:80866-83529	71.6429	565.994	2.98189	up	5.00E-05	0.000301702	2-isopropylmalate synthase
gene3302	Y75_RS16515	NC_007779.1:3322587-3324766	353.074	801.014	1.18186	up	0.0001	0.000564947	phosphoglucosamine mutase
gene475	Y75_RS02380	NC_007779.1:483649-484843	268.722	590.37	1.13551	up	5.00E-05	0.000301702	MexE family multidrug efflux RND transporter periplasmic adaptor subunit
gene2172	Y75_RS10865	NC_007779.1:2151175-2153122	15.1246	3.65791	-2.0478	down	0.00485	0.0168281	protein kinase-related non-specific DNA-binding protein
gene4237	Y75_RS21190	NC_007779.1:4280649-4280973	1848.78	839.8	-1.13845	down	0.0006	0.00282045	regulatory protein SoxS
gene2743	Y75_RS13720	NC_007779.1:2753551-2754034	163.024	382.093	1.22884	up	0.0021	0.00837974	SsrA-binding protein
gene1236	Y75_RS06185	NC_007779.1:1231059-1231971	27.5705	95.7977	1.79686	up	0.00185	0.00755214	hemolysin E
gene2962	Y75_RS14815	NC_007779.1:2979419-2980838	45.5429	19.4091	-1.23049	down	0.0115	0.0343065	arabinose-proton symporter
gene176	cdsA	NC_007779.1:195676-196534	183.462	78.3762	-1.22699	down	0.00025	0.00130907	Y75_RS00885;phosphatidate cytidylyltransferase
gene1044	Y75_RS05225	NC_007779.1:1066006-1067248	965.773	451.859	-1.09581	down	5.00E-05	0.000301702	bifunctional glucose-1-phosphatase/inositol phosphatase
gene2130	Y75_RS10655	NC_007779.1:2101998-2103405	57.4166	131.873	1.19961	up	5.00E-05	0.000301702	phosphogluconate dehydrogenase (NADP(+)-dependent, decarboxylating)
gene2886	Y75_RS14435	NC_007779.1:2892851-2893427	68.1274	14.4183	-2.24034	down	0.00755	0.0239835	glycerol uptake operon antiterminator
gene916	Y75_RS04585	NC_007779.1:922787-923012	9013.2	901.29	-3.32198	down	0.0005	0.00240815	cold-shock protein CspD
gene422	Y75_RS02115	NC_007779.1:430352-431237	282.655	831.848	1.55728	up	5.00E-05	0.000301702	nucleoside-specific channel-forming protein Tsx
gene3778	Y75_RS18895	NC_007779.1:3804485-3805868	46.6466	17.888	-1.38278	down	0.00375	0.0137009	inner membrane symporter YicJ
gene2914	Y75_RS14575	NC_007779.1:2924963-2926328	485.337	1275.15	1.39361	up	5.00E-05	0.000301702	LOG family protein YgdH
gene3781	Y75_RS18910	NC_007779.1:3810078-3811470	56.3606	123.181	1.12802	up	0.0003	0.00153	xanthine permease XanP
gene154	Y75_RS00775	NC_007779.1:169777-173444	38.5865	139.084	1.84979	up	0.0005	0.00240815	iron(3+)-hydroxamate-binding protein FhuD
gene2603	Y75_RS13020	NC_007779.1:2605572-2608810	34.4458	12.9169	-1.41507	down	0.00925	0.0286742	hydrogenase-4 component G
gene1950	Y75_RS09755	NC_007779.1:1932594-1933773	37.752	149.584	1.98633	up	5.00E-05	0.000301702	phosphoribosylglycinamide formyltransferase 2
gene2826	Y75_RS14135	NC_007779.1:2831131-2833701	30.116	10.9905	-1.45427	down	0.0078	0.0246724	anaerobic nitric oxide reductase flavorubredoxin
gene1999	Y75_RS10000	NC_007779.1:1984690-1985677	108.392	28.2447	-1.94021	down	5.00E-05	0.000301702	arabinose ABC transporter permease
gene2251	Y75_RS11260	NC_007779.1:2237366-2239834	442.715	37.2803	-3.56989	down	5.00E-05	0.000301702	dihydropyrimidine dehydrogenase subunit B
gene846	Y75_RS04235	NC_007779.1:848829-849333	3006.15	9631.78	1.67988	up	5.00E-05	0.000301702	DNA starvation/stationary phase protection protein
gene709	Y75_RS03550	NC_007779.1:713408-713954	430.166	1014	1.23709	up	5.00E-05	0.000301702	negative modulator of initiation of replication
gene4301	Y75_RS21510	NC_007779.1:4350357-4352004	301.864	58.7683	-2.36079	down	5.00E-05	0.000301702	fumarate hydratase class I, anaerobic
gene2802	Y75_RS14015	NC_007779.1:2812873-2813389	444.233	2558.17	2.52572	up	5.00E-05	0.000301702	S-ribosylhomocysteine lyase
gene1619	Y75_RS08100	NC_007779.1:1624673-1625564	311.742	62.1643	-2.3262	down	5.00E-05	0.000301702	diguanylate cyclase
gene3756	emrD	NC_007779.1:3785308-3786493	128.011	31.3981	-2.02752	down	5.00E-05	0.000301702	Y75_RS18785;multidrug resistance protein D
gene1374	Y75_RS06875	NC_007779.1:1368648-1369626	29.3969	110.899	1.91551	up	5.00E-05	0.000301702	psp operon transcriptional activator PspF
gene2906	Y75_RS14535	NC_007779.1:2918061-2919402	151.892	14.1516	-3.42401	down	5.00E-05	0.000301702	glucarate dehydratase-related protein
gene1854	Y75_RS09275	NC_007779.1:1845544-1846585	18.9374	3.46428	-2.45061	down	0.00325	0.0122343	hypothetical protein
gene2722	Y75_RS13615	NC_007779.1:2736400-2737561	113.226	232.816	1.03998	up	5.00E-05	0.000301702	P-protein
gene3820	Y75_RS19105	NC_007779.1:3850333-3852314	242.28	18.2084	-3.734	down	5.00E-05	0.000301702	LPS(HepIII)-glucuronic acid glycosyltransferase
gene4069	Y75_RS20350	NC_007779.1:4125356-4127782	239.656	599.783	1.32348	up	5.00E-05	0.000301702	tryptophan--tRNA ligase
gene2544	Y75_RS12725	NC_007779.1:2545162-2548974	200.631	14.5486	-3.78559	down	5.00E-05	0.000301702	sulfate/thiosulfate import ATP-binding protein CysA
gene179	Y75_RS00900	NC_007779.1:200481-200967	833.587	5429.72	2.70347	up	5.00E-05	0.000301702	chaperone protein Skp
gene1758	Y75_RS08795	NC_007779.1:1751276-1752727	180.34	14.0534	-3.68173	down	0.00245	0.00958125	protein PhsC
gene2356	Y75_RS11785	NC_007779.1:2357316-2361381	697.427	66.4593	-3.3915	down	0.0001	0.000564947	anaerobic glycerol-3-phosphate dehydrogenase subunit B
gene2823	srlR	NC_007779.1:2827702-2830945	55.9044	161.685	1.53215	up	0.00415	0.0148992	Y75_RS14120;glucitol operon repressor
gene1751	Y75_RS08760	NC_007779.1:1745170-1746544	113.943	44.8913	-1.34381	down	0.0001	0.000564947	multidrug resistance protein MdtK
gene439	Y75_RS02200	NC_007779.1:446038-446929	211.128	52.6628	-2.00326	down	5.00E-05	0.000301702	protoheme IX farnesyltransferase
gene2026	Y75_RS10135	NC_007779.1:2006008-2007415	27.38	9.94468	-1.46113	down	0.0062	0.0205361	flagellar hook-associated protein 2
gene4023	Y75_RS20120	NC_007779.1:4071086-4073815	448.917	1026.32	1.19297	up	0.0009	0.00402245	glucose-1-phosphate adenylyltransferase
gene910	Y75_RS04555	NC_007779.1:915773-916469	154.837	554.583	1.84066	up	5.00E-05	0.000301702	aquaporin
gene1994	Y75_RS09975	NC_007779.1:1979560-1979911	46.786	326.596	2.80336	up	0.0016	0.00666309	flagellar transcriptional activator FlhD
gene386	Y75_RS01935	NC_007779.1:395862-397083	197.26	91.3517	-1.1106	down	5.00E-05	0.000301702	peptide antibiotic transporter SbmA
gene613	Y75_RS03070	NC_007779.1:622776-623733	39.374	268.918	2.77185	up	5.00E-05	0.000301702	ferrienterobactin-binding periplasmic protein
gene3680	Y75_RS18405	NC_007779.1:3710225-3710669	419.074	1021.56	1.28549	up	5.00E-05	0.000301702	FMN-binding protein MioC
gene3198	Y75_RS15995	NC_007779.1:3216211-3217732	33.2619	13.0122	-1.35401	down	0.01205	0.0357467	aerotaxis receptor
gene350	Y75_RS01755	NC_007779.1:359188-360370	52.6027	14.5297	-1.85613	down	0.01775	0.0493896	cyanate transporter
gene679	Y75_RS03400	NC_007779.1:687260-688169	392.437	2469.68	2.65379	up	5.00E-05	0.000301702	glutamate/aspartate periplasmic-binding protein
gene990	Y75_RS04955	NC_007779.1:1016136-1016304	69632.6	16411	-2.0851	down	0.01365	0.0396713	ribosome modulation factor
gene438	Y75_RS02195	NC_007779.1:444525-445890	80.3886	27.5777	-1.54349	down	0.0005	0.00240815	MFS transporter
gene3411	Y75_RS17060	NC_007779.1:3430749-3434755	48.107	472.101	3.29478	up	5.00E-05	0.000301702	phosphoribosylamine--glycine ligase
gene2846	Y75_RS14235	NC_007779.1:2849656-2852920	33.0671	87.8281	1.40929	up	0.00615	0.0204068	hydrogenase isoenzymes formation protein HypD
gene2006	Y75_RS10035	NC_007779.1:1990852-1991350	6647.96	729.271	-3.18839	down	5.00E-05	0.000301702	non-heme ferritin
gene943	Y75_RS04720	NC_007779.1:958074-959163	218.301	2337.84	3.42078	up	5.00E-05	0.000301702	3-phosphoserine/phosphohydroxythreonine aminotransferase
gene3293	Y75_RS16470	NC_007779.1:3311687-3313033	245.645	579.416	1.23803	up	0.0031	0.0117768	ribosome-binding factor A
gene857	Y75_RS04290	NC_007779.1:860595-863028	18.4986	5.98529	-1.62792	down	0.01195	0.0355067	glycyl radical enzyme
gene395	adrA	NC_007779.1:402926-404042	42.6799	13.4675	-1.66407	down	0.00615	0.0204068	Y75_RS01980;diguanylate cyclase AdrA
gene3451	Y75_RS17260	NC_007779.1:3471197-3473042	174.6	23.7973	-2.87518	down	5.00E-05	0.000301702	vitamin B12 transporter BtuB
gene3333	Y75_RS16670	NC_007779.1:3348306-3350314	56.6125	213.167	1.91279	up	0.0004	0.00199357	hypothetical protein
gene1898	Y75_RS09495	NC_007779.1:1887558-1888524	131.338	13.4439	-3.28826	down	5.00E-05	0.000301702	ferredoxin--NADP(+) reductase
gene785	Y75_RS03930	NC_007779.1:785358-785739	344.821	77.9036	-2.14609	down	0.01085	0.0327081	periplasmic protein
gene2636	Y75_RS13185	NC_007779.1:2643668-2645981	50.3105	24.6223	-1.0309	down	0.00185	0.00755214	penicillin-binding protein 1C
gene4332	Y75_RS21665	NC_007779.1:4381554-4382402	236.639	476.811	1.01073	up	0.001	0.00441114	hypothetical protein
gene4292	Y75_RS21465	NC_007779.1:4337959-4340268	573.808	68.2494	-3.07168	down	5.00E-05	0.000301702	phosphoethanolamine transferase EptA
gene4063	Y75_RS20320	NC_007779.1:4121351-4121873	246.238	526.66	1.09682	up	0.00025	0.00130907	shikimate kinase
gene4094	Y75_RS20475	NC_007779.1:4151522-4153613	91.4616	24.6129	-1.89375	down	5.00E-05	0.000301702	membrane protein
gene792	Y75_RS03965	NC_007779.1:791460-792477	88.0103	288.884	1.71475	up	5.00E-05	0.000301702	UDP-glucose 4-epimerase
gene436	Y75_RS02185	NC_007779.1:442274-443739	81.6794	187.598	1.1996	up	0.00065	0.00303252	2-dehydropantoate 2-reductase
gene3236	Y75_RS16185	NC_007779.1:3255334-3256666	49.6914	120.843	1.28206	up	0.0001	0.000564947	transporter
gene1224	Y75_RS06125	NC_007779.1:1224220-1224565	198.981	609.163	1.6142	up	0.00945	0.0291245	hypothetical protein
gene659	Y75_RS03300	NC_007779.1:666737-668639	89.0786	38.4116	-1.21354	down	5.00E-05	0.000301702	penicillin-binding protein 2
gene437	Y75_RS02190	NC_007779.1:443906-444398	174.115	776.201	2.15639	up	5.00E-05	0.000301702	nucleotide-binding protein
